# Supplementary material for: ATF4‐mediated stress response as a therapeutic vulnerability in chordoma
Source: Mol Oncol. 2025 Nov 29;20(4):1008–21. doi: 10.1002/1878-0261.70176 (PMC13060635; doi:10.1002/1878-0261.70176)
Supplement: Supplementary file 8 — Table S2. List of epigenetic compounds and novel epigenetic inhibitors used in this study. [file MOL2-20-1008-s009.xlsx]

## Sheet: EpiLibrary
compound number	compound	target	Concentration of screen (uM)
1	(+)-JQ1	Bromodomains - BRD2, BRD3, BRD4, BRDT (BET)	1
2	(-)-JQ1 (inactive)	Bromodomains - Negative control	1
3	PFI-1	Bromodomains - BRD2, BRD3, BRD4, BRDT (BET)	5
4	I-BET	Bromodomains - BRD2/3/4	1
5	Bromosporine	Bromodomains - pan-Bromodomain	1
6	CBP/BRD4 (0383)	Bromodomains - CBP, BRD4(1)	5
7	SGC-CBP30	Bromodomains - CREBBP, EP300	1
8	I-CBP112	Bromodomains - CREBBP, EP300	1
9	RVX-208	Bromodomains - BRD2, BRD3, BRD4, BRDT (BET, BD2)	5
10	SMARCA	Bromodomains - SMARCA, PB1	2.5
11	PB1/SMARCA	Bromodomains - SMARCA, PB1	1
12	PFI-3	Bromodomains - SMARCA2/4, PB1(5)	1
13	GSK2801	Bromodomains - BAZ2A, BAZ2B	1
14	PFI-4	Bromodomains - BRPF1B	1
15	TRIM24/BRPF	Bromodomains - TRIM24/BRPF	10
16	OF-1	Bromodomains - pan-BRPF	5
17	BAZ2-ICR	Bromodomains - BAZ2A, BAZ2B	1
18	NI-57	Bromodomains - pan-BRPF	1
19	LP99	Bromodomains - BRD9, BRD7	1
20	BI-9564	Bromodomains - BRD9, BRD7	1
21	NVS-CECR2	Bromodomains - CECR2	1
22	GSK814	Bromodomains - ATAD2	10
23	GSK815	Bromodomains - ATAD2	10
24	GSK959	Bromodomains - BRPF1	1
25	Belinostat	HDAC - hydroxamic acids	5
26	CXD101	HDAC -	1
27	Valproic acid	HDAC - aliphatic acid compounds	1000
28	Entinostat	HDAC - ortho-amino anilides	0.5
29	SAHA	HDAC - hydroxamic acids	2.5
30	Trichostatin A	HDAC - hydroxamic acids - Class I & II	0.5
31	SRT1720	HDAC - SIRT1 (indirect?) activator	1
32	EX 527	HDAC - SIRT1	1
33	CI-994	HDAC - 1,2,3,(8)	1
34	RGFP966	HDAC - HDAC3	10
35	PCI-34051	HDAC - HDAC8	5
36	Rocilinostat	HDAC - HDAC6	10
37	Tubastatin A HCl	HDAC - HDAC6	10
38	CPI-360	Histone methyltransferase - EZH2 and EZH1	10
39	UNC0638	Histone methyltransferase - G9a, GLP	1
40	UNC0642	Histone methyltransferase - G9a, GLP	1
41	A-366	Histone methyltransferase - G9a, GLP	2
42	Chaetocin	Histone methyltransferase - SUV39H1	0.05
43	PFI-2	Histone methyltransferase - SETD7	2
44	SGC0946	Histone methyltransferase - DOT1L	7.5
45	GSK343	Histone methyltransferase - EZH2	3
46	UNC1999	Histone methyltransferase - EZH2	1
47	LLY-507	Histone methyltransferase - SMYD2	1
48	A-196	Histone methyltransferase - SUV420H1/H2	1
49	BAY-598	Histone methyltransferase - SMYD2	1
50	CPI-169	Histone methyltransferase - EZH2, EZH1	5
51	UNC2400	Histone methyltransferase - EZH2 Contorol for UNC1999	1
52	Tranylcypromine	Lysine demethylases - LSD1	20
53	GSK-LSD1 (irreversible)	Lysine demethylases - LSD1	0.5
54	GSK-LSD1 (reversible)	Lysine demethylases - LSD1	5
55	GSK J4	Lysine demethylases - JMJD3, UTX, JARID1B	10
56	GSK J5 (inactive)	Lysine demethylases - Negative control	10
57	IOX1 (5-carboxy-8HQ)	Lysine demethylases - pan-2-OG	40
58	Methylstat (Ester)	Histone demethylase	2.5
59	(E)-JIB-04	Histone demethylase - Pan JmjC	0.05
60	ML324	Histone demethylase - JMJD2E	5
61	KDOBA67	Histone demethylase	10
62	KDOAM-25a	Lysine demethylases - JARID	1
63	KDM5-C70	Histone demethylase - JARID1	10
64	SGC707	Arginine methyltransferase - PRMT3	1
65	J556-42R	Arginine methyltransferase - PRMT5	1
66	J556-63R	Arginine methyltransferase - PRMT5	1
67	J556-70R	Arginine methyltransferase - PRMT5	1
68	J556-143	Arginine methyltransferase - PRMT5	1
69	MS049	Arginine methyltransferase	1
70	MS023	Arginine methyltransferase - Type I PRMTs	1
71	GSK591	Arginine methyltransferase - PRMT5	1
72	K00135	Kinase inhibitor - ATP competitive - PIM	1
73	5-Iodotubercidin	Kinase inhibitor - ATP mimetic - Haspin	1
74	SGI-1776	Kinase inhibitor - Haspin	10
75	CHR-6494	Kinase inhibitor - Haspin	1
76	GSK484	Peptidyl arginine deiminase (PAD4)	1
77	GSK106	inactive control for GSK484	1
78	IOX2	Prolyl-Hydroxylases - PHD2 (EGLN1)	10
79	OICR-9429	Methyl Lysine Binder? - WDR5	1
80	UNC1215	Methyl Lysine Binder - L3MBTL3	5
81	5-Azacitidine	DNA methyltransferase (DNMT) -	10
82	5-Azadeoxycitidine	DNA methyltransferase (DNMT) - DNMT1/3	5
83	Olaparib	Poly ADP ribose polymerase (PARP)	1
84	Rucaparib	Poly ADP ribose polymerase (PARP)	10
85	C646	Histone acetyltransferase (HAT) p300/CBP	1
86	MAZ1805	Prolyl-tRNA synthase (-ve)	1
87	MAZ1392	Prolyl-tRNA synthase	1
88	UNC3866	CBX7/CBX4	10
89	UNC4219	CBX7/CBX4 neg ctrl	10
90	GSK864	Dehydrogenase	5
