# Supplementary material for: ATF4‐mediated stress response as a therapeutic vulnerability in chordoma
Source: Mol Oncol. 2025 Nov 29;20(4):1008–21. doi: 10.1002/1878-0261.70176 (PMC13060635; doi:10.1002/1878-0261.70176)
Supplement: Supplementary file 10 — Table S5. List of differentially expressed genes in RNA‐seq in MUG‐Chor cells treated with halofuginone for 3 days. [file MOL2-20-1008-s002.csv]

log2FoldChange	SYMBOL	GENENAME	baseMean	padj	Row.names
0.069895598	TSPAN6	tetraspanin 6	662.6343735	0.757441213	ENSG00000000003
-0.132641332	DPM1	dolichyl-phosphate mannosyltransferase subunit 1, catalytic	1228.238795	0.389011077	ENSG00000000419
-0.050148808	SCYL3	SCY1 like pseudokinase 3	222.0362904	0.906952602	ENSG00000000457
-0.21532139	FIRRM	FIGNL1 interacting regulator of recombination and mitosis	328.8842755	0.254368167	ENSG00000000460
-0.729655254	CFH	complement factor H	78.15901924	0.009939049	ENSG00000000971
-0.004371317	FUCA2	alpha-L-fucosidase 2	1562.479977	0.985628307	ENSG00000001036
-0.151835977	GCLC	glutamate-cysteine ligase catalytic subunit	1507.117861	0.129888432	ENSG00000001084
-0.162528936	NFYA	nuclear transcription factor Y subunit alpha	1797.983289	0.054143176	ENSG00000001167
0.276760779	STPG1	sperm tail PG-rich repeat containing 1	94.41712471	0.50413465	ENSG00000001460
0.128036292	NIPAL3	NIPA like domain containing 3	796.8226803	0.401623881	ENSG00000001461
0.108740737	LAS1L	LAS1 like ribosome biogenesis factor	1385.327628	0.373360291	ENSG00000001497
-0.216134998	ENPP4	ectonucleotide pyrophosphatase/phosphodiesterase 4	1123.883976	0.016579529	ENSG00000001561
0.080755009	SEMA3F	semaphorin 3F	30.58587604	0.94742222	ENSG00000001617
-0.045908276	ANKIB1	ankyrin repeat and IBR domain containing 1	1688.884	0.802277169	ENSG00000001629
-0.350511223	CYP51A1	cytochrome P450 family 51 subfamily A member 1	67.59171587	0.466227535	ENSG00000001630
-0.046837513	KRIT1	KRIT1 ankyrin repeat containing	234.3444863	0.911252876	ENSG00000001631
0.082670654	RAD52	RAD52 homolog, DNA repair protein	191.1868478	0.859202721	ENSG00000002016
0.033806511	BAD	BCL2 associated agonist of cell death	344.8442519	0.927276662	ENSG00000002330
-0.083758717	LAP3	leucine aminopeptidase 3	2308.73668	0.513330452	ENSG00000002549
-0.016636836	CD99	CD99 molecule (Xg blood group)	3181.546019	0.943798846	ENSG00000002586
-0.335313824	AOC1	amine oxidase copper containing 1	63.51356192	0.50245459	ENSG00000002726
0.236684074	HECW1	HECT, C2 and WW domain containing E3 ubiquitin protein ligase 1	1933.605459	0.009937025	ENSG00000002746
0.327647738	MAD1L1	mitotic arrest deficient 1 like 1	44.78723296	0.658113941	ENSG00000002822
-0.024070524	LASP1	LIM and SH3 protein 1	6411.95517	0.877194869	ENSG00000002834
0.083191371	SNX11	sorting nexin 11	707.2104287	0.681437298	ENSG00000002919
0.760956499	TMEM176A	transmembrane protein 176A	123.4797401	2.72E-04	ENSG00000002933
0.029014603	M6PR	mannose-6-phosphate receptor, cation dependent	3064.949851	0.875499787	ENSG00000003056
-0.29766941	KLHL13	kelch like family member 13	267.7307627	0.154446545	ENSG00000003096
-0.301019668	CYP26B1	cytochrome P450 family 26 subfamily B member 1	41.63639129	0.67377688	ENSG00000003137
0.194557451	ICA1	islet cell autoantigen 1	329.4667389	0.330598437	ENSG00000003147
-0.15703608	DBNDD1	dysbindin domain containing 1	455.6180034	0.399793601	ENSG00000003249
-0.105772279	ALS2	alsin Rho guanine nucleotide exchange factor ALS2	1306.769028	0.400613447	ENSG00000003393
-0.270311418	CASP10	caspase 10	20.76905077	0.82438277	ENSG00000003400
0.136279047	CFLAR	CASP8 and FADD like apoptosis regulator	1184.552996	0.297463114	ENSG00000003402
-0.133577235	TFPI	tissue factor pathway inhibitor	233.1127814	0.722416315	ENSG00000003436
-0.040464529	NDUFAF7	NADH:ubiquinone oxidoreductase complex assembly factor 7	330.2551485	0.914014678	ENSG00000003509
0.032063973	RBM5	RNA binding motif protein 5	1138.936297	0.887401239	ENSG00000003756
-0.199760276	MTMR7	myotubularin related protein 7	32.8708979	0.837624774	ENSG00000003987
-0.579088665	SLC7A2	solute carrier family 7 member 2	324.9881248	3.00E-05	ENSG00000003989
-0.081377662	ARF5	ADP ribosylation factor 5	1323.793917	0.595680068	ENSG00000004059
-0.057279213	SARM1	sterile alpha and TIR motif containing 1	171.1547073	0.905726715	ENSG00000004139
-0.093314214	POLDIP2	DNA polymerase delta interacting protein 2	2209.343423	0.413579926	ENSG00000004142
0.278324	PLXND1	plexin D1	647.6058583	0.018307334	ENSG00000004399
0.04565689	AK2	adenylate kinase 2	1553.530517	0.835781427	ENSG00000004455
0.119533406	CD38	CD38 molecule	22.00714752	0.934986313	ENSG00000004468
0.059754839	FKBP4	FKBP prolyl isomerase 4	5324.257786	0.637888233	ENSG00000004478
-0.020402074	KDM1A	lysine demethylase 1A	1764.362634	0.926357407	ENSG00000004487
-0.048584758	RBM6	RNA binding motif protein 6	927.6782023	0.824939177	ENSG00000004534
0.058086402	CAMKK1	calcium/calmodulin dependent protein kinase kinase 1	124.2240253	0.920974139	ENSG00000004660
0.050074343	RECQL	RecQ like helicase	1589.596974	0.791962738	ENSG00000004700
-0.067468625	VPS50	VPS50 subunit of EARP/GARPII complex	417.8641427	0.827551481	ENSG00000004766
-0.053651165	ARHGAP33	Rho GTPase activating protein 33	95.62442766	0.940078211	ENSG00000004777
-0.129410504	NDUFAB1	NADH:ubiquinone oxidoreductase subunit AB1	1348.170371	0.275852202	ENSG00000004779
-0.3144169	PDK4	pyruvate dehydrogenase kinase 4	224.4245393	0.132420684	ENSG00000004799
-0.212732788	SLC25A13	solute carrier family 25 member 13	1138.757314	0.016959193	ENSG00000004864
-0.243817034	ST7	suppression of tumorigenicity 7	505.8719126	0.060798355	ENSG00000004866
-0.243817034	ST7-OT3	ST7 overlapping transcript 3	505.8719126	0.060798355	ENSG00000004866
-0.05915136	CDC27	cell division cycle 27	3200.406173	0.617686325	ENSG00000004897
0.025851604	HCCS	holocytochrome c synthase	1598.194486	0.905577149	ENSG00000004961
-0.122603286	DVL2	dishevelled segment polarity protein 2	953.7995204	0.352772492	ENSG00000004975
0.047500573	UPF1	UPF1 RNA helicase and ATPase	2358.722355	0.820088678	ENSG00000005007
-0.026894085	SKAP2	src kinase associated phosphoprotein 2	2537.388285	0.89414867	ENSG00000005020
-0.112554504	SLC25A5	solute carrier family 25 member 5	8225.967503	0.168015706	ENSG00000005022
-0.025640318	MCUB	mitochondrial calcium uniporter dominant negative subunit beta	324.25137	0.955145079	ENSG00000005059
0.163354006	POLR2J	RNA polymerase II subunit J	379.5179145	0.452386693	ENSG00000005075
0.14774781	DHX33	DEAH-box helicase 33	805.6383774	0.318032028	ENSG00000005100
-0.924752826	MEOX1	mesenchyme homeobox 1	19.19981313	0.1907827	ENSG00000005102
-1.14816269	THSD7A	thrombospondin type 1 domain containing 7A	555.4602043	1.37E-05	ENSG00000005108
-0.001726406	LIG3	DNA ligase 3	1215.407568	0.994173668	ENSG00000005156
0.005214293	RPAP3	RNA polymerase II associated protein 3	2438.569756	0.982189731	ENSG00000005175
-0.233711534	ACSM3	acyl-CoA synthetase medium chain family member 3	238.2158626	0.322515133	ENSG00000005187
0.159003333	REXO5	RNA exonuclease 5	80.76629348	0.799812555	ENSG00000005189
-0.060106281	CIAPIN1	cytokine induced apoptosis inhibitor 1	1142.759705	0.736757004	ENSG00000005194
0.118129071	SPPL2B	signal peptide peptidase like 2B	529.3251755	0.850235835	ENSG00000005206
0.248992911	ATOSB	atos homolog B	1241.391321	0.003467181	ENSG00000005238
0.289181495	COPZ2	COPI coat complex subunit zeta 2	1451.334519	1.71E-04	ENSG00000005243
-0.22558562	PRKAR2B	protein kinase cAMP-dependent type II regulatory subunit beta	507.1169881	0.097788028	ENSG00000005249
0.287909234	MSL3	MSL complex subunit 3	446.94205	0.05575881	ENSG00000005302
-0.094822328	CREBBP	CREB binding protein	1893.241237	0.476573036	ENSG00000005339
0.07577112	GCFC2	GC-rich sequence DNA-binding factor 2	563.4736333	0.753632122	ENSG00000005436
-0.210256079	WDR54	WD repeat domain 54	270.8745342	0.342184538	ENSG00000005448
0.079992633	CROT	carnitine O-octanoyltransferase	436.9793261	0.798561742	ENSG00000005469
-0.007211552	KMT2E	lysine methyltransferase 2E (inactive)	975.111462	0.983620647	ENSG00000005483
-0.239360594	RHBDD2	rhomboid domain containing 2	1374.295197	0.004806359	ENSG00000005486
-0.361797703	SOX8	SRY-box transcription factor 8	25.82327434	0.755679725	ENSG00000005513
0.048524171	IBTK	inhibitor of Bruton tyrosine kinase	2589.807141	0.772371191	ENSG00000005700
-0.127385144	ZNF195	zinc finger protein 195	325.3967555	0.66480387	ENSG00000005801
0.06049323	MYCBP2	MYC binding protein 2	1494.773897	0.795041865	ENSG00000005810
0.105612867	FBXL3	F-box and leucine rich repeat protein 3	637.939085	0.567478006	ENSG00000005812
-0.013609662	PDK2	pyruvate dehydrogenase kinase 2	705.8093503	0.967542341	ENSG00000005882
0.605033292	ITGA3	integrin subunit alpha 3	3488.519914	5.93E-23	ENSG00000005884
0.07478071	ZFX	zinc finger protein X-linked	1521.825203	0.62569697	ENSG00000005889
-0.012881174	LAMP2	lysosomal associated membrane protein 2	6040.127672	0.94291479	ENSG00000005893
0.100546878	GDE1	glycerophosphodiester phosphodiesterase 1	2358.953372	0.313956456	ENSG00000006007
0.148610619	REX1BD	required for excision 1-B domain containing	525.4401987	0.484326679	ENSG00000006015
-0.226590046	CRLF1	cytokine receptor like factor 1	104.935982	0.601835893	ENSG00000006016
0.315213587	OSBPL7	oxysterol binding protein like 7	40.47048448	0.708903273	ENSG00000006025
-0.062473439	TMEM98	transmembrane protein 98	926.9324927	0.744750667	ENSG00000006042
0.237641101	MAP3K14	mitogen-activated protein kinase kinase kinase 14	1444.879047	0.018195045	ENSG00000006062
-0.249081009	TMEM132A	transmembrane protein 132A	1662.247898	9.88E-04	ENSG00000006118
-0.054390784	AP2B1	adaptor related protein complex 2 subunit beta 1	9092.339197	0.686949945	ENSG00000006125
-0.105616901	ZNF263	zinc finger protein 263	836.7238553	0.527639468	ENSG00000006194
-0.031350268	SPATA20	spermatogenesis associated 20	3044.895189	0.851127902	ENSG00000006282
-0.334774303	CACNA1G	calcium voltage-gated channel subunit alpha1 G	95.26985696	0.462281124	ENSG00000006283
0.322482394	TNFRSF12A	TNF receptor superfamily member 12A	1801.584979	3.52E-04	ENSG00000006327
0.048919519	DLX6	distal-less homeobox 6	30.74801987	0.969316246	ENSG00000006377
0.022684645	MAP3K9	mitogen-activated protein kinase kinase kinase 9	640.9137183	0.942555599	ENSG00000006432
-0.0936044	RALA	RAS like proto-oncogene A	2283.540875	0.432142052	ENSG00000006451
0.297735691	BAIAP2L1	BAR/IMD domain containing adaptor protein 2 like 1	741.4955708	0.004695501	ENSG00000006453
0.350100158	KDM7A	lysine demethylase 7A	319.0616816	0.040831408	ENSG00000006459
-0.087575991	ETV1	ETS variant transcription factor 1	893.8813246	0.696933887	ENSG00000006468
-0.068880622	AGK	acylglycerol kinase	381.5511764	0.822343839	ENSG00000006530
0.006835113	ALDH3B1	aldehyde dehydrogenase 3 family member B1	814.4334104	0.983980024	ENSG00000006534
-0.111928008	PHTF2	putative homeodomain transcription factor 2	2527.914916	0.220709328	ENSG00000006576
-0.06097041	FARP2	FERM, ARH/RhoGEF and pleckstrin domain protein 2	606.007977	0.799547642	ENSG00000006607
-0.270655679	GGCT	gamma-glutamylcyclotransferase	1211.223002	0.002084201	ENSG00000006625
-0.090755105	DBF4	DBF4 zinc finger	717.3072801	0.664367664	ENSG00000006634
0.135812525	TBXA2R	thromboxane A2 receptor	36.79957809	0.898395505	ENSG00000006638
-0.0507735	IFRD1	interferon related developmental regulator 1	758.4534065	0.837677927	ENSG00000006652
-0.090334737	COX10	cytochrome c oxidase assembly factor heme A:farnesyltransferase COX10	477.4009293	0.700016895	ENSG00000006695
0.043436345	GTF2IRD1	GTF2I repeat domain containing 1	957.9565355	0.848506802	ENSG00000006704
-0.037853649	PAF1	PAF1 homolog, Paf1/RNA polymerase II complex component	1533.309759	0.845967473	ENSG00000006712
-0.05967682	VPS41	VPS41 subunit of HOPS complex	3769.790462	0.636425037	ENSG00000006715
-0.02992751	ARHGAP44	Rho GTPase activating protein 44	232.1262059	0.949858088	ENSG00000006740
0.103514097	ELAC2	elaC ribonuclease Z 2	2333.697311	0.325385083	ENSG00000006744
0.160490068	SCIN	scinderin	53.08709977	0.836952094	ENSG00000006747
-0.036347284	ARSD	arylsulfatase D	116.1762473	0.952006967	ENSG00000006756
0.098653418	PNPLA4	patatin like phospholipase domain containing 4	90.62183936	0.871014609	ENSG00000006757
-3.13E-04	MYH13	myosin heavy chain 13	24.64852428	0.999653245	ENSG00000006788
-0.076413591	ADIPOR2	adiponectin receptor 2	2733.23616	0.478072291	ENSG00000006831
0.248581372	CDKL3	cyclin dependent kinase like 3	22.06822669	0.830760746	ENSG00000006837
0.134949902	MARK4	microtubule affinity regulating kinase 4	771.2689871	0.369491167	ENSG00000007047
-0.146172517	PROM1	prominin 1	21.4454501	0.916192902	ENSG00000007062
0.123332803	CCDC124	coiled-coil domain containing 124	1311.597059	0.32223152	ENSG00000007080
0.056902288	PAFAH1B1	platelet activating factor acetylhydrolase 1b regulatory subunit 1	4235.950102	0.633362376	ENSG00000007168
-0.350481469	DNAH9	dynein axonemal heavy chain 9	78.52255492	0.450283833	ENSG00000007174
-0.048762486	BLTP2	bridge-like lipid transfer protein family member 2	2505.672933	0.757521527	ENSG00000007202
-0.682539093	GAS7	growth arrest specific 7	498.0240118	1.77E-11	ENSG00000007237
-0.141575188	TRAPPC6A	trafficking protein particle complex subunit 6A	291.0317297	0.590301923	ENSG00000007255
0.136713388	MATK	megakaryocyte-associated tyrosine kinase	22.01959589	0.926310162	ENSG00000007264
0.014956306	ST7L	suppression of tumorigenicity 7 like	168.4253356	0.980094971	ENSG00000007341
-0.087896343	RPUSD1	RNA pseudouridine synthase domain containing 1	444.1326268	0.744803613	ENSG00000007376
0.10074172	RHBDF1	rhomboid 5 homolog 1	709.517748	0.684433464	ENSG00000007384
-0.085612664	LUC7L	LUC7 like	858.018593	0.731707982	ENSG00000007392
-0.107855805	CACNA2D2	calcium voltage-gated channel auxiliary subunit alpha2delta 2	101.914592	0.850229179	ENSG00000007402
0.031065595	BAIAP3	BAI1 associated protein 3	21.14569309	0.985179703	ENSG00000007516
0.039715421	TSR3	TSR3 ribosome maturation factor	614.6330934	0.884116132	ENSG00000007520
-0.091073691	PIGQ	phosphatidylinositol glycan anchor biosynthesis class Q	496.983256	0.7082589	ENSG00000007541
-0.036256838	CRAMP1	cramped chromatin regulator homolog 1	279.3236466	0.931726131	ENSG00000007545
0.017661169	TEAD3	TEA domain transcription factor 3	648.141589	0.95215821	ENSG00000007866
0.082036414	DNAJC11	DnaJ heat shock protein family (Hsp40) member C11	891.9845006	0.666853933	ENSG00000007923
0.222002676	FMO3	flavin containing dimethylaniline monoxygenase 3	98.06488516	0.60796719	ENSG00000007933
-0.698505199	MYLIP	myosin regulatory light chain interacting protein	1099.978524	4.53E-19	ENSG00000007944
-0.129316004	NOX1	NADPH oxidase 1	26.96177007	0.913477296	ENSG00000007952
-0.688978701	E2F2	E2F transcription factor 2	99.6145399	0.004348131	ENSG00000007968
-0.024355261	PSMB1	proteasome 20S subunit beta 1	5801.649251	0.885257577	ENSG00000008018
-0.059487237	JARID2	jumonji and AT-rich interaction domain containing 2	683.9134449	0.818611485	ENSG00000008083
-0.012357542	CDKL5	cyclin dependent kinase like 5	211.2100034	0.983763811	ENSG00000008086
-0.077608961	CDK11A	cyclin dependent kinase 11A	29.80379794	0.950327579	ENSG00000008128
0.041035678	NADK	NAD kinase	646.2435563	0.878444808	ENSG00000008130
0.142854321	CYTH3	cytohesin 3	1150.821732	0.257827902	ENSG00000008256
0.048060139	ADAM22	ADAM metallopeptidase domain 22	26.60540453	0.970971875	ENSG00000008277
-0.087427582	SYPL1	synaptophysin like 1	2014.102811	0.481624287	ENSG00000008282
0.100482197	CYB561	cytochrome b561	840.8555006	0.534932962	ENSG00000008283
0.115252641	SPAG9	sperm associated antigen 9	3283.15858	0.21360062	ENSG00000008294
0.059584211	CELSR3	cadherin EGF LAG seven-pass G-type receptor 3	142.9568211	0.920642447	ENSG00000008300
-0.273077085	AASS	aminoadipate-semialdehyde synthase	190.699531	0.246434056	ENSG00000008311
-0.527531158	PLEKHG6	pleckstrin homology and RhoGEF domain containing G6	17.67369845	0.636921542	ENSG00000008323
-0.004705707	SS18L2	SS18 like 2	187.3929914	0.991944463	ENSG00000008324
-0.312785892	MPND	MPN domain containing	70.13290359	0.533272646	ENSG00000008382
-0.043460991	MGST1	microsomal glutathione S-transferase 1	1128.832157	0.84870961	ENSG00000008394
-0.13173018	CRY1	cryptochrome circadian regulator 1	1573.072939	0.237116877	ENSG00000008405
-0.234038884	NFIX	nuclear factor I X	3425.804248	0.007664646	ENSG00000008441
-0.093532322	ST3GAL1	ST3 beta-galactoside alpha-2,3-sialyltransferase 1	486.1762322	0.683088918	ENSG00000008513
0.369348682	IL32	interleukin 32	1328.516138	1.02E-04	ENSG00000008517
0.14360755	PKD1	polycystin 1, transient receptor potential channel interacting	1509.409877	0.184223419	ENSG00000008710
-0.497847028	MAPK8IP2	mitogen-activated protein kinase 8 interacting protein 2	33.79206568	0.477710514	ENSG00000008735
0.067314703	MED24	mediator complex subunit 24	1754.730067	0.680488914	ENSG00000008838
-0.072727409	RHOBTB2	Rho related BTB domain containing 2	540.009641	0.766370019	ENSG00000008853
0.085349317	HEATR5B	HEAT repeat containing 5B	660.3197295	0.729466368	ENSG00000008869
0.07503666	SEC62	SEC62 homolog, preprotein translocation factor	4160.329315	0.563771379	ENSG00000008952
0.041607745	RPS20	ribosomal protein S20	11566.00162	0.77264196	ENSG00000008988
0.029838577	CSDE1	cold shock domain containing E1	14871.2728	0.826197477	ENSG00000009307
0.008238073	UBE3C	ubiquitin protein ligase E3C	2824.866941	0.969319681	ENSG00000009335
0.022482558	REV3L	REV3 like, DNA directed polymerase zeta catalytic subunit	1774.633522	0.942323818	ENSG00000009413
-0.356729218	TENM1	teneurin transmembrane protein 1	1189.533905	0.136092538	ENSG00000009694
-0.044319191	FAM76A	family with sequence similarity 76 member A	133.8171778	0.939655658	ENSG00000009780
0.202440735	POMT2	protein O-mannosyltransferase 2	1641.22798	0.013891914	ENSG00000009830
-0.157782551	VTA1	vesicle trafficking 1	2359.087401	0.097788028	ENSG00000009844
0.001337389	BAZ1B	bromodomain adjacent to zinc finger domain 1B	3554.876873	0.994173668	ENSG00000009954
-0.02556618	RANBP9	RAN binding protein 9	1572.797611	0.900464594	ENSG00000010017
0.716582596	ETV7	ETS variant transcription factor 7	22.94078839	0.428596881	ENSG00000010030
0.033745572	SPRTN	SprT-like N-terminal domain	471.0555234	0.914883835	ENSG00000010072
-0.136412565	METTL13	methyltransferase 13, eEF1A lysine and N-terminal methyltransferase	1394.212198	0.216503512	ENSG00000010165
-0.091315606	DYRK4	dual specificity tyrosine phosphorylation regulated kinase 4	592.6356163	0.655469568	ENSG00000010219
0.03398644	ZNF207	zinc finger protein 207	3877.05496	0.82331388	ENSG00000010244
-0.091510397	UQCRC1	ubiquinol-cytochrome c reductase core protein 1	2197.07638	0.451915965	ENSG00000010256
-0.017185955	STARD3NL	STARD3 N-terminal like	1719.372486	0.94585982	ENSG00000010270
0.11120346	CD9	CD9 molecule	1144.198911	0.573801915	ENSG00000010278
-0.101556575	NCAPD2	non-SMC condensin I complex subunit D2	3440.071389	0.36424644	ENSG00000010292
0.109034561	IFFO1	intermediate filament family orphan 1	301.4038805	0.760886337	ENSG00000010295
1.279719557	PHF7	PHD finger protein 7	26.33580089	0.008981567	ENSG00000010318
-0.055539687	NISCH	nischarin	1080.372486	0.826831617	ENSG00000010322
-0.323896828	FUZ	fuzzy planar cell polarity protein	133.6853451	0.273772796	ENSG00000010361
0.161261876	SLC6A13	solute carrier family 6 member 13	25.35300837	0.897403284	ENSG00000010379
0.16330624	IDS	iduronate 2-sulfatase	434.9176638	0.479802068	ENSG00000010404
-0.029768823	ZNF200	zinc finger protein 200	492.97586	0.930205828	ENSG00000010539
-0.030087944	CD4	CD4 molecule	45.05963105	0.979051661	ENSG00000010610
0.412071815	LRRC23	leucine rich repeat containing 23	101.5869809	0.203146802	ENSG00000010626
-0.029705466	HFE	homeostatic iron regulator	735.7779345	0.912202197	ENSG00000010704
-0.127977504	SCMH1	Scm polycomb group protein homolog 1	431.9761807	0.533272646	ENSG00000010803
0.58449465	FYN	FYN proto-oncogene, Src family tyrosine kinase	146.7689679	0.00550748	ENSG00000010810
0.029379531	HIVEP2	HIVEP zinc finger 2	1104.159544	0.907897618	ENSG00000010818
0.150658978	ELOA	elongin A	824.304317	0.251738156	ENSG00000011007
-0.186953602	LYPLA2	lysophospholipase 2	959.8218558	0.127131362	ENSG00000011009
-0.090452875	CLCN6	chloride voltage-gated channel 6	201.7976078	0.823956598	ENSG00000011021
-0.044872377	MRC2	mannose receptor C type 2	9928.355045	0.749491259	ENSG00000011028
0.177520867	NME1-NME2	NME1-NME2 readthrough	25.594777	0.88884358	ENSG00000011052
0.103048495	TSPAN9	tetraspanin 9	1226.024136	0.446163926	ENSG00000011105
-0.083673056	BTBD7	BTB domain containing 7	66.17281994	0.916905461	ENSG00000011114
0.059195169	APBA3	amyloid beta precursor protein binding family A member 3	367.6317797	0.858024506	ENSG00000011132
-0.039556424	MKS1	MKS transition zone complex subunit 1	414.0371085	0.911528255	ENSG00000011143
-0.18554267	ABHD5	abhydrolase domain containing 5, lysophosphatidic acid acyltransferase	427.9546846	0.424729402	ENSG00000011198
-0.039410846	AKAP8L	A-kinase anchoring protein 8 like	859.1810476	0.865793007	ENSG00000011243
-0.057842182	MBTD1	mbt domain containing 1	666.4067449	0.835624219	ENSG00000011258
-0.077903056	UTP18	UTP18 small subunit processome component	1847.74674	0.619427224	ENSG00000011260
0.044062635	RNF216	ring finger protein 216	2300.00207	0.786425477	ENSG00000011275
-0.073169216	TTC19	tetratricopeptide repeat domain 19	730.2709374	0.741265175	ENSG00000011295
-0.027246995	PTBP1	polypyrimidine tract binding protein 1	5549.932261	0.858282457	ENSG00000011304
-0.013499767	DPF1	double PHD fingers 1	72.11843434	0.987899152	ENSG00000011332
0.308054923	SYT7	synaptotagmin 7	70.19755529	0.503874736	ENSG00000011347
-0.062103313	LARS2	leucyl-tRNA synthetase 2, mitochondrial	596.0682387	0.811962447	ENSG00000011376
-0.003336583	PIK3C2A	phosphatidylinositol-4-phosphate 3-kinase catalytic subunit type 2 alpha	1433.800567	0.988987766	ENSG00000011405
0.543280953	PLAUR	plasminogen activator, urokinase receptor	1214.689036	5.72E-10	ENSG00000011422
-0.148481486	ANLN	anillin, actin binding protein	4954.524958	0.039424982	ENSG00000011426
0.090676952	WIZ	WIZ zinc finger	1482.129696	0.471878828	ENSG00000011451
-0.068468545	RABGAP1	RAB GTPase activating protein 1	1962.16588	0.602508527	ENSG00000011454
-1.379634965	DCN	decorin	10147.72987	2.12E-122	ENSG00000011465
0.115708458	QPCTL	glutaminyl-peptide cyclotransferase like	114.9904745	0.825089023	ENSG00000011478
-0.100298532	PPP5C	protein phosphatase 5 catalytic subunit	1802.709473	0.357253233	ENSG00000011485
-0.145595185	CEP68	centrosomal protein 68	287.2091571	0.580855526	ENSG00000011523
-0.03147419	MAP4K3	mitogen-activated protein kinase kinase kinase kinase 3	973.4155133	0.901093591	ENSG00000011566
-0.185046802	LDAF1	lipid droplet assembly factor 1	191.609248	0.559362332	ENSG00000011638
-0.073895232	GABRA3	gamma-aminobutyric acid type A receptor subunit alpha3	386.2941593	0.822814247	ENSG00000011677
-0.251709128	BRCA1	BRCA1 DNA repair associated	681.0856398	0.052638479	ENSG00000012048
-0.024057806	ERCC1	ERCC excision repair 1, endonuclease non-catalytic subunit	688.0941277	0.937959385	ENSG00000012061
-0.293747218	SEMA3B	semaphorin 3B	413.5509614	0.032987725	ENSG00000012171
0.010883992	MBTPS2	membrane bound transcription factor peptidase, site 2	1560.999113	0.965716048	ENSG00000012174
0.113789926	PRICKLE3	prickle planar cell polarity protein 3	292.9834982	0.693545335	ENSG00000012211
0.111821204	EXTL3	exostosin like glycosyltransferase 3	2301.77507	0.253570326	ENSG00000012232
-0.192567766	ELOVL5	ELOVL fatty acid elongase 5	3498.817872	0.003004122	ENSG00000012660
0.009200518	KDM5D	lysine demethylase 5D	1148.148278	0.972212368	ENSG00000012817
0.020892378	CALCOCO1	calcium binding and coiled-coil domain 1	1783.070075	0.937290386	ENSG00000012822
-0.070839007	UBR7	ubiquitin protein ligase E3 component n-recognin 7	20.12983529	0.962196064	ENSG00000012963
-0.082167469	MAP4K5	mitogen-activated protein kinase kinase kinase kinase 5	1967.829996	0.532973742	ENSG00000012983
0.381400172	EHD3	EH domain containing 3	605.9815095	0.001601579	ENSG00000013016
0.011016515	PSMC4	proteasome 26S subunit, ATPase 4	2867.093652	0.955829585	ENSG00000013275
0.117873104	MAN2B2	mannosidase alpha class 2B member 2	2434.394726	0.337716865	ENSG00000013288
-0.127598269	CLDN11	claudin 11	17.45764072	0.934054195	ENSG00000013297
-0.037677745	SLC25A39	solute carrier family 25 member 39	2829.614686	0.836952094	ENSG00000013306
-0.048325807	MVP	major vault protein	2647.381036	0.830760746	ENSG00000013364
0.154644852	NUB1	negative regulator of ubiquitin like proteins 1	1586.890315	0.106657187	ENSG00000013374
0.07672801	PGM3	phosphoglucomutase 3	2162.738787	0.547703536	ENSG00000013375
-0.06465625	RWDD2A	RWD domain containing 2A	229.8077719	0.881931042	ENSG00000013392
-0.054652523	CLK1	CDC like kinase 1	736.9406627	0.84134323	ENSG00000013441
0.124743957	POLR3B	RNA polymerase III subunit B	284.0882418	0.667409676	ENSG00000013503
-0.033102298	ANGEL1	angel homolog 1	681.7085732	0.908599169	ENSG00000013523
0.108827654	RNF14	ring finger protein 14	1687.207496	0.360360443	ENSG00000013561
0.196651521	DNASE1L1	deoxyribonuclease 1 like 1	386.7320156	0.300048411	ENSG00000013563
-0.258874657	DDX11	DEAD/H-box helicase 11	425.5669193	0.091912534	ENSG00000013573
-0.308490838	HEBP1	heme binding protein 1	763.8460184	0.002935122	ENSG00000013583
0.296897532	GPRC5A	G protein-coupled receptor class C group 5 member A	1278.020546	0.014185076	ENSG00000013588
-0.091898626	TACC3	transforming acidic coiled-coil containing protein 3	2451.852435	0.431925273	ENSG00000013810
0.135584587	UFL1	UFM1 specific ligase 1	1947.430253	0.278233664	ENSG00000014123
-0.271237228	POLA2	DNA polymerase alpha 2, accessory subunit	90.50608838	0.523760796	ENSG00000014138
-0.077686821	ZC3H3	zinc finger CCCH-type containing 3	226.2068122	0.838711697	ENSG00000014164
0.046617274	CAPN1	calpain 1	1477.104637	0.830507106	ENSG00000014216
-0.249812308	ACP3	acid phosphatase 3	24.1736594	0.829178152	ENSG00000014257
-0.142265812	MDH1	malate dehydrogenase 1	3919.290874	0.078829605	ENSG00000014641
-0.157675786	SLC30A9	solute carrier family 30 member 9	2399.560318	0.05059781	ENSG00000014824
0.17409473	MTMR11	myotubularin related protein 11	325.8199285	0.473037431	ENSG00000014914
-0.041049682	COX15	cytochrome c oxidase assembly homolog COX15	512.0302591	0.897228826	ENSG00000014919
-0.086580431	CCDC88C	coiled-coil domain containing 88C	575.9318483	0.720014998	ENSG00000015133
-0.07737101	YAF2	YY1 associated factor 2	575.1074829	0.739710661	ENSG00000015153
0.051235834	ZMYND11	zinc finger MYND-type containing 11	1481.718252	0.767605796	ENSG00000015171
0.020289299	WAS	WASP actin nucleation promoting factor	36.1339056	0.987685828	ENSG00000015285
-0.075416111	BID	BH3 interacting domain death agonist	862.1218191	0.749138256	ENSG00000015475
-0.416854517	MATR3	matrin 3	203.1801786	0.02950978	ENSG00000015479
0.058377538	XYLT2	xylosyltransferase 2	988.3568363	0.794267493	ENSG00000015532
0.02457739	NUDCD3	NudC domain containing 3	4434.049877	0.888099788	ENSG00000015676
-0.383795953	IL20RA	interleukin 20 receptor subunit alpha	45.35953074	0.549219454	ENSG00000016402
0.019757198	GLT8D1	glycosyltransferase 8 domain containing 1	705.9228016	0.946295744	ENSG00000016864
0.104272635	ATP2C1	ATPase secretory pathway Ca2+ transporting 1	1969.975429	0.354288582	ENSG00000017260
0.065675712	RALBP1	ralA binding protein 1	1398.187629	0.700016895	ENSG00000017797
0.048761434	RUFY3	RUN and FYVE domain containing 3	1332.278439	0.833274542	ENSG00000018189
-0.20175225	CNTN1	contactin 1	217.7492766	0.457409876	ENSG00000018236
-0.12954685	WWTR1	WW domain containing transcription regulator 1	1623.261742	0.237374235	ENSG00000018408
0.162038669	AGPS	alkylglycerone phosphate synthase	3692.079932	0.036034512	ENSG00000018510
0.07811032	STEEP1	STING1 ER exit protein 1	510.4727165	0.750970081	ENSG00000018610
-0.143479741	TTC27	tetratricopeptide repeat domain 27	419.7342015	0.485620868	ENSG00000018699
0.085762556	PHLDB1	pleckstrin homology like domain family B member 1	2393.733981	0.51377953	ENSG00000019144
1.776867883	CYP24A1	cytochrome P450 family 24 subfamily A member 1	482.4073565	7.05E-62	ENSG00000019186
-0.157987038	PRDM11	PR/SET domain 11	111.7998966	0.748999284	ENSG00000019485
0.42025176	SNAI2	snail family transcriptional repressor 2	428.6659139	0.005137421	ENSG00000019549
0.009050112	ZRANB1	zinc finger RANBP2-type containing 1	311.9988379	0.983980024	ENSG00000019995
-0.479414549	NCDN	neurochondrin	571.0822426	1.62E-06	ENSG00000020129
0.039183352	ADGRA2	adhesion G protein-coupled receptor A2	6661.446489	0.767599332	ENSG00000020181
0.015255987	ZFP64	ZFP64 zinc finger protein	489.3185719	0.966294277	ENSG00000020256
-0.014591436	MNAT1	MNAT1 component of CDK activating kinase	770.4577364	0.962310145	ENSG00000020426
0.280377941	SAMD4A	sterile alpha motif domain containing 4A	993.1288772	0.001643688	ENSG00000020577
-0.09761602	MRE11	MRE11 homolog, double strand break repair nuclease	665.0208273	0.628804413	ENSG00000020922
-0.055387695	SPAST	spastin	648.2939501	0.847212503	ENSG00000021574
-0.003872574	OSBPL5	oxysterol binding protein like 5	248.6459174	0.992682211	ENSG00000021762
-0.496108604	AQR	aquarius intron-binding spliceosomal factor	4253.937495	3.00E-16	ENSG00000021776
-0.081574728	CPS1	carbamoyl-phosphate synthase 1	590.4696862	0.703665458	ENSG00000021826
-0.023887629	FHL1	four and a half LIM domains 1	1117.79993	0.935948726	ENSG00000022267
0.006375657	RTF2	replication termination factor 2	2406.087707	0.97783096	ENSG00000022277
-0.003961309	SLC45A4	solute carrier family 45 member 4	476.2778336	0.990307618	ENSG00000022567
-0.011742771	RNF10	ring finger protein 10	2466.228533	0.953253545	ENSG00000022840
0.062566468	ZNF839	zinc finger protein 839	176.3595157	0.897144627	ENSG00000022976
-0.019440436	ZDHHC6	zinc finger DHHC-type palmitoyltransferase 6	394.8679638	0.957368291	ENSG00000023041
-0.057309702	GRAMD1B	GRAM domain containing 1B	652.5991457	0.822343839	ENSG00000023171
0.082277415	RNH1	ribonuclease/angiogenin inhibitor 1	612.3591032	0.73818077	ENSG00000023191
-0.181592523	NDUFS1	NADH:ubiquinone oxidoreductase core subunit S1	2872.96523	0.016225429	ENSG00000023228
0.094237622	RB1CC1	RB1 inducible coiled-coil 1	3773.549315	0.388399405	ENSG00000023287
0.022451793	ERP44	endoplasmic reticulum protein 44	3226.338714	0.910363554	ENSG00000023318
-0.155240342	ALAS1	5'-aminolevulinate synthase 1	872.361354	0.205305717	ENSG00000023330
0.092630489	BIRC3	baculoviral IAP repeat containing 3	59.19949621	0.907897618	ENSG00000023445
-0.015224431	AKAP11	A-kinase anchoring protein 11	837.7039089	0.961772858	ENSG00000023516
-0.086499418	GLRX2	glutaredoxin 2	529.7525257	0.718980206	ENSG00000023572
0.072586598	SNAPC1	small nuclear RNA activating complex polypeptide 1	379.3408602	0.813682971	ENSG00000023608
-0.099561571	DERA	deoxyribose-phosphate aldolase	909.3571395	0.544955165	ENSG00000023697
-0.061877856	STRAP	serine/threonine kinase receptor associated protein	6521.06332	0.578055086	ENSG00000023734
-0.01621645	ABCC2	ATP binding cassette subfamily C member 2	67.06012489	0.985628307	ENSG00000023839
0.178780296	DEF6	DEF6 guanine nucleotide exchange factor	454.5890865	0.305548284	ENSG00000023892
-0.088901247	PLEKHO1	pleckstrin homology domain containing O1	436.1054316	0.736998457	ENSG00000023902
-0.236704608	GCLM	glutamate-cysteine ligase modifier subunit	667.1016191	0.036580988	ENSG00000023909
0.002769403	UBR2	ubiquitin protein ligase E3 component n-recognin 2	1383.440431	0.990767016	ENSG00000024048
0.056472486	EHD2	EH domain containing 2	4854.426466	0.714962011	ENSG00000024422
-0.227218158	DEPDC1	DEP domain containing 1	688.5044065	0.052052578	ENSG00000024526
0.056514018	CCDC28A	coiled-coil domain containing 28A	328.2010146	0.872407746	ENSG00000024862
0.023665669	RRAGD	Ras related GTP binding D	437.3860847	0.94585982	ENSG00000025039
-0.035039759	HSF2	heat shock transcription factor 2	791.0708093	0.887401239	ENSG00000025156
0.111631625	PHF20	PHD finger protein 20	1833.675699	0.310382194	ENSG00000025293
0.957845551	HSD17B6	hydroxysteroid 17-beta dehydrogenase 6	79.04936449	6.24E-04	ENSG00000025423
-0.761329978	NR1H3	nuclear receptor subfamily 1 group H member 3	19.41881127	0.32710172	ENSG00000025434
-0.014326522	TYMP	thymidine phosphorylase	20.10989724	0.991821566	ENSG00000025708
-0.190666753	NCAPH2	non-SMC condensin II complex subunit H2	284.0611025	0.392972236	ENSG00000025770
-0.154065175	TOMM34	translocase of outer mitochondrial membrane 34	1197.845284	0.244396068	ENSG00000025772
-0.022669045	SEC63	SEC63 homolog, protein translocation regulator	3824.176952	0.887401239	ENSG00000025796
0.060264985	KPNA6	karyopherin subunit alpha 6	1582.921956	0.728857861	ENSG00000025800
0.331649951	VIM	vimentin	5790.468011	2.36E-07	ENSG00000026025
-0.273372976	RTEL1-TNFRSF6B	RTEL1-TNFRSF6B readthrough (NMD candidate)	27.35655293	0.825822334	ENSG00000026036
-0.384245103	FAS	Fas cell surface death receptor	1242.897627	3.05E-05	ENSG00000026103
-0.409157866	RNASET2	ribonuclease T2	1087.610122	4.97E-07	ENSG00000026297
0.311101755	CD44	CD44 molecule (Indian blood group)	2976.85862	7.17E-07	ENSG00000026508
0.754959637	KCNG1	potassium voltage-gated channel modifier subfamily G member 1	359.5383438	3.15E-10	ENSG00000026559
0.151508047	AGPAT4	1-acylglycerol-3-phosphate O-acyltransferase 4	750.5013877	0.292645243	ENSG00000026652
0.25429269	BTN3A1	butyrophilin subfamily 3 member A1	529.9496709	0.055427868	ENSG00000026950
-0.204660738	MIPEP	mitochondrial intermediate peptidase	717.5349079	0.092079155	ENSG00000027001
-0.131485499	PRKCH	protein kinase C eta	117.9759892	0.811833923	ENSG00000027075
0.194409006	IFNGR1	interferon gamma receptor 1	1382.660526	0.048604589	ENSG00000027697
0.335120755	B4GALT7	beta-1,4-galactosyltransferase 7	513.4332989	0.005422863	ENSG00000027847
-0.18263362	SH2D2A	SH2 domain containing 2A	73.1899408	0.759787508	ENSG00000027869
0.045135361	VRK2	VRK serine/threonine kinase 2	497.3977036	0.874676609	ENSG00000028116
-0.104185492	VEZT	vezatin, adherens junctions transmembrane protein	1511.843531	0.416607282	ENSG00000028203
0.474943332	POU2F2	POU class 2 homeobox 2	20.81098938	0.632211351	ENSG00000028277
-0.081298067	BRD9	bromodomain containing 9	803.6582229	0.684000718	ENSG00000028310
-0.093384981	SNX1	sorting nexin 1	2243.367594	0.423019992	ENSG00000028528
-0.094315645	TBPL1	TATA-box binding protein like 1	847.6910121	0.628583823	ENSG00000028839
-0.059443683	BMAL2	basic helix-loop-helix ARNT like 2	281.9318284	0.879396872	ENSG00000029153
-0.126302028	BCLAF1	BCL2 associated transcription factor 1	3717.094742	0.09874992	ENSG00000029363
0.03566726	SLC39A9	solute carrier family 39 member 9	2205.126159	0.840117223	ENSG00000029364
0.648352527	ANK1	ankyrin 1	36.12190395	0.214925914	ENSG00000029534
-0.052480468	TFB1M	transcription factor B1, mitochondrial	164.8240503	0.920352512	ENSG00000029639
-0.027281773	RABEP1	rabaptin, RAB GTPase binding effector protein 1	2147.100742	0.873451569	ENSG00000029725
0.233190035	HMGB3	high mobility group box 3	2629.202533	0.001827128	ENSG00000029993
-0.187110956	NUP160	nucleoporin 160	1125.44195	0.073801849	ENSG00000030066
0.032759568	BAK1	BCL2 antagonist/killer 1	1183.640319	0.883899668	ENSG00000030110
-0.257460814	IKZF2	IKAROS family zinc finger 2	77.94151294	0.613317427	ENSG00000030419
-0.125033825	GRN	granulin precursor	6918.380415	0.295458051	ENSG00000030582
-0.12594962	FAM13B	family with sequence similarity 13 member B	618.9253315	0.467609919	ENSG00000031003
-0.084337235	ARHGAP31	Rho GTPase activating protein 31	598.4275291	0.720138512	ENSG00000031081
-0.208766628	CENPQ	centromere protein Q	219.1345777	0.53656699	ENSG00000031691
0.356285416	SARS1	seryl-tRNA synthetase 1	1798.762299	1.51E-05	ENSG00000031698
0.03158542	RANBP3	RAN binding protein 3	1316.581674	0.879752309	ENSG00000031823
0.058744481	ARID4A	AT-rich interaction domain 4A	696.4749193	0.800153026	ENSG00000032219
-0.196985255	EIPR1	EARP complex and GARP complex interacting protein 1	560.413406	0.176669471	ENSG00000032389
0.071710595	PNPLA6	patatin like phospholipase domain containing 6	1604.2631	0.626920046	ENSG00000032444
-0.051120772	IFT88	intraflagellar transport 88	403.8601745	0.875499787	ENSG00000032742
0.141380018	ALG1	ALG1 chitobiosyldiphosphodolichol beta-mannosyltransferase	427.602424	0.480330658	ENSG00000033011
0.02027449	ZCCHC8	zinc finger CCHC-type containing 8	738.115479	0.946513409	ENSG00000033030
-0.05856235	ABCF2	ATP binding cassette subfamily F member 2	773.4676675	0.795041865	ENSG00000033050
0.194660183	CHPF2	chondroitin polymerizing factor 2	2038.75276	0.010252735	ENSG00000033100
-1.00197342	LRRC7	leucine rich repeat containing 7	45.6143248	0.007081122	ENSG00000033122
-0.183855908	FUT8	fucosyltransferase 8	1217.012068	0.098800121	ENSG00000033170
-0.082047117	UBA6	ubiquitin like modifier activating enzyme 6	1885.577939	0.502802688	ENSG00000033178
0.472081688	GAB2	GRB2 associated binding protein 2	27.57138048	0.526430735	ENSG00000033327
-0.017201042	ATP6V0A1	ATPase H+ transporting V0 subunit a1	1057.54184	0.944486197	ENSG00000033627
-0.003492476	PIAS1	protein inhibitor of activated STAT 1	1175.311989	0.988987766	ENSG00000033800
0.119270465	SLC4A7	solute carrier family 4 member 7	557.1259568	0.560584659	ENSG00000033867
0.010663643	APBA2	amyloid beta precursor protein binding family A member 2	217.793525	0.984436158	ENSG00000034053
0.012584177	MAP2K3	mitogen-activated protein kinase kinase 3	779.5196161	0.967080906	ENSG00000034152
0.158248629	TMSB10	thymosin beta 10	11578.8145	0.064090139	ENSG00000034510
-0.125729286	ASTE1	asteroid homolog 1	156.2901195	0.766090746	ENSG00000034533
0.010107667	RNF19A	ring finger protein 19A, RBR E3 ubiquitin protein ligase	1375.713541	0.969374258	ENSG00000034677
-0.05784008	PEX3	peroxisomal biogenesis factor 3	612.4848653	0.827896208	ENSG00000034693
0.254357094	GABARAPL2	GABA type A receptor associated protein like 2	3059.10949	4.03E-04	ENSG00000034713
0.223880756	SH3YL1	SH3 and SYLF domain containing 1	280.3039059	0.26761274	ENSG00000035115
-7.30E-04	FAM136A	family with sequence similarity 136 member A	1251.95728	0.997939292	ENSG00000035141
-0.153393253	VCL	vinculin	3452.310619	0.053357146	ENSG00000035403
-0.184270145	DEPDC1B	DEP domain containing 1B	174.0538211	0.601835893	ENSG00000035499
-0.370027739	DAPK2	death associated protein kinase 2	114.9375272	0.228958001	ENSG00000035664
0.019307927	NSMAF	neutral sphingomyelinase activation associated factor	1499.109432	0.929831615	ENSG00000035681
-0.020968638	ADSS2	adenylosuccinate synthase 2	1597.819889	0.926603361	ENSG00000035687
-0.030842573	TIMP2	TIMP metallopeptidase inhibitor 2	16394.82856	0.82331388	ENSG00000035862
-0.006061315	RFC1	replication factor C subunit 1	2117.492028	0.979302089	ENSG00000035928
0.131870715	TBC1D23	TBC1 domain family member 23	1489.526703	0.27487533	ENSG00000036054
-0.029152297	CUL3	cullin 3	2147.558329	0.869399617	ENSG00000036257
0.128218394	MYOM2	myomesin 2	25.12404879	0.917140013	ENSG00000036448
-0.048582227	CYP46A1	cytochrome P450 family 46 subfamily A member 1	65.295476	0.951615558	ENSG00000036530
0.048671402	ZZZ3	zinc finger ZZ-type containing 3	787.8163372	0.841440191	ENSG00000036549
0.111311959	USP2	ubiquitin specific peptidase 2	118.6096779	0.830507106	ENSG00000036672
-0.111364293	TUBG2	tubulin gamma 2	606.3710703	0.613317427	ENSG00000037042
0.162923559	RPL26L1	ribosomal protein L26 like 1	834.0040639	0.255702593	ENSG00000037241
-0.070885604	FLT4	fms related receptor tyrosine kinase 4	56.87698019	0.942555599	ENSG00000037280
0.011979766	NSUN2	NOP2/Sun RNA methyltransferase 2	2589.282012	0.950596292	ENSG00000037474
-0.054769449	FBXO42	F-box protein 42	386.3885438	0.862398152	ENSG00000037637
-0.025186901	MFAP3	microfibril associated protein 3	802.7807123	0.930975008	ENSG00000037749
0.091626183	MRI1	methylthioribose-1-phosphate isomerase 1	246.5264485	0.822814247	ENSG00000037757
0.081711124	METTL1	methyltransferase 1, tRNA methylguanosine	587.8694291	0.712932885	ENSG00000037897
0.608141888	HOXC8	homeobox C8	59.94943588	0.096027499	ENSG00000037965
0.230686599	AGA	aspartylglucosaminidase	503.3701767	0.091478823	ENSG00000038002
-0.006044639	PI4K2B	phosphatidylinositol 4-kinase type 2 beta	782.4915345	0.985249891	ENSG00000038210
0.091025931	BOD1L1	biorientation of chromosomes in cell division 1 like 1	2529.492988	0.557594511	ENSG00000038219
0.023439509	MAT2B	methionine adenosyltransferase 2B	1287.118895	0.926357407	ENSG00000038274
-0.051936924	TLL1	tolloid like 1	2868.033288	0.747301627	ENSG00000038295
-0.168711617	EDC4	enhancer of mRNA decapping 4	867.6485564	0.177204672	ENSG00000038358
0.146632342	TRIO	trio Rho guanine nucleotide exchange factor	1869.151185	0.181667093	ENSG00000038382
0.379086315	VCAN	versican	927.9386441	0.002680498	ENSG00000038427
0.038243242	CLEC16A	C-type lectin domain containing 16A	653.18069	0.885452933	ENSG00000038532
0.083594718	CDH1	cadherin 1	313.5478843	0.784392803	ENSG00000039068
-0.055482631	MTREX	Mtr4 exosome RNA helicase	1892.66089	0.733316051	ENSG00000039123
0.437200202	DNAH5	dynein axonemal heavy chain 5	38.97356637	0.51377953	ENSG00000039139
-0.110990694	ZFYVE16	zinc finger FYVE-type containing 16	1355.328338	0.379839435	ENSG00000039319
0.126879862	RIPOR1	RHO family interacting cell polarization regulator 1	785.5762443	0.416607282	ENSG00000039523
0.16615872	RAI14	retinoic acid induced 14	6429.160982	0.01017084	ENSG00000039560
-0.032190211	PNKP	polynucleotide kinase 3'-phosphatase	343.6358829	0.94291479	ENSG00000039650
-0.05734368	PHLPP2	PH domain and leucine rich repeat protein phosphatase 2	552.6349201	0.837624774	ENSG00000040199
0.049601527	SPDL1	spindle apparatus coiled-coil protein 1	3396.987006	0.799547642	ENSG00000040275
-0.106775401	STAU2	staufen double-stranded RNA binding protein 2	1436.714516	0.430786124	ENSG00000040341
-0.063813205	SLC66A1	solute carrier family 66 member 1	228.9676177	0.875088748	ENSG00000040487
-0.341101263	CTNS	cystinosin, lysosomal cystine transporter	225.1192036	0.110027336	ENSG00000040531
-0.115148363	RTN4R	reticulon 4 receptor	165.4812425	0.77380219	ENSG00000040608
-0.120507553	PHF23	PHD finger protein 23	1074.369045	0.327671341	ENSG00000040633
-0.946912084	CDH10	cadherin 10	120.6725608	2.43E-05	ENSG00000040731
-9.55E-05	INPP4A	inositol polyphosphate-4-phosphatase type I A	1000.301934	0.999631564	ENSG00000040933
-0.022082354	RAB27B	RAB27B, member RAS oncogene family	164.4756102	0.969374258	ENSG00000041353
0.005520978	PSMA4	proteasome 20S subunit alpha 4	5759.228346	0.978330604	ENSG00000041357
-0.012160031	LSG1	large 60S subunit nuclear export GTPase 1	1388.692804	0.9577457	ENSG00000041802
-0.167357065	PARP3	poly(ADP-ribose) polymerase family member 3	392.8504697	0.416607282	ENSG00000041880
-0.280320273	TNC	tenascin C	2321.869317	0.003844197	ENSG00000041982
0.013250624	THAP3	THAP domain containing 3	172.6634755	0.983763811	ENSG00000041988
-0.145674083	RIPOR3	RIPOR family member 3	73.43617947	0.825036271	ENSG00000042062
-0.011140505	TDP1	tyrosyl-DNA phosphodiesterase 1	336.0771776	0.982065614	ENSG00000042088
-0.014664399	AIFM2	apoptosis inducing factor mitochondria associated 2	229.1802542	0.980316256	ENSG00000042286
0.104853833	SPATA7	spermatogenesis associated 7	145.1592809	0.821892937	ENSG00000042317
-0.13740941	MED17	mediator complex subunit 17	109.2529693	0.7994112	ENSG00000042429
-0.094680378	RETSAT	retinol saturase	872.1483143	0.616845793	ENSG00000042445
0.172226702	CAPG	capping actin protein, gelsolin like	1715.32648	0.108021397	ENSG00000042493
-0.047108325	AP2S1	adaptor related protein complex 2 subunit sigma 1	3099.136336	0.738406163	ENSG00000042753
0.587113324	TG	thyroglobulin	48.57685598	0.194535897	ENSG00000042832
-0.341427559	ADAM28	ADAM metallopeptidase domain 28	90.18777525	0.438513667	ENSG00000042980
-0.0516824	DCUN1D1	defective in cullin neddylation 1 domain containing 1	956.3031006	0.802107326	ENSG00000043093
0.060599359	JADE2	jade family PHD finger 2	1033.696205	0.754149827	ENSG00000043143
-0.470751756	ZIC2	Zic family member 2	631.4095295	3.22E-06	ENSG00000043355
0.384624352	LCP2	lymphocyte cytosolic protein 2	43.6159409	0.541566001	ENSG00000043462
-0.0581714	TRIT1	tRNA isopentenyltransferase 1	144.2609451	0.914076488	ENSG00000043514
-0.612329281	ADRB1	adrenoceptor beta 1	27.47182084	0.340999169	ENSG00000043591
0.201670052	CUL7	cullin 7	2842.011229	0.017865242	ENSG00000044090
-0.015125157	CTNNA1	catenin alpha 1	8756.780309	0.922739531	ENSG00000044115
-0.080321368	PHKA2	phosphorylase kinase regulatory subunit alpha 2	602.8663041	0.742786211	ENSG00000044446
-0.131458549	CNTLN	centlein	730.7767779	0.446201631	ENSG00000044459
-0.270579164	EPHA3	EPH receptor A3	570.6460151	0.070438902	ENSG00000044524
0.193394969	HSPA5	heat shock protein family A (Hsp70) member 5	17346.16346	3.37E-04	ENSG00000044574
0.557278516	DSG2	desmoglein 2	2338.594931	5.67E-11	ENSG00000046604
-0.271861026	GEMIN8	gem nuclear organelle associated protein 8	217.7133966	0.226937854	ENSG00000046647
0.055618429	OFD1	OFD1 centriole and centriolar satellite protein	602.0157349	0.835222658	ENSG00000046651
0.361778599	GPM6B	glycoprotein M6B	27.43044345	0.694254154	ENSG00000046653
0.027893394	MAGEC2	MAGE family member C2	5349.354553	0.850235835	ENSG00000046774
0.052292357	WDR37	WD repeat domain 37	654.5815726	0.843402271	ENSG00000047056
-0.032818617	YTHDC2	YTH N6-methyladenosine RNA binding protein C2	1069.693615	0.890504796	ENSG00000047188
-0.089782246	CTPS2	CTP synthase 2	215.5478352	0.816733084	ENSG00000047230
-0.016764796	ATP6V1H	ATPase H+ transporting V1 subunit H	2193.569113	0.938069821	ENSG00000047249
0.044479432	POLR2B	RNA polymerase II subunit B	5889.064306	0.728776403	ENSG00000047315
-0.053900358	ATOSA	atos homolog A	1516.878699	0.767649224	ENSG00000047346
0.009385386	ARAP2	ArfGAP with RhoGAP domain, ankyrin repeat and PH domain 2	458.3106035	0.980304774	ENSG00000047365
-0.049726514	TPR	translocated promoter region, nuclear basket protein	4176.047368	0.739710661	ENSG00000047410
0.049263419	KATNIP	katanin interacting protein	346.7003657	0.900965574	ENSG00000047578
0.035920341	DTNBP1	dystrobrevin binding protein 1	429.3326317	0.923500342	ENSG00000047579
0.161100505	XK	X-linked Kx blood group antigen, Kell and VPS13A binding protein	164.1575608	0.652708064	ENSG00000047597
0.20583604	ANO2	anoctamin 2	137.581951	0.581111908	ENSG00000047617
0.088164075	C12orf4	chromosome 12 open reading frame 4	732.2320946	0.67761722	ENSG00000047621
-0.07971425	SCML1	Scm polycomb group protein like 1	660.0037297	0.73707951	ENSG00000047634
-0.210757335	WWC3	WWC family member 3	851.2133777	0.046047264	ENSG00000047644
0.248320878	MAP4	microtubule associated protein 4	4003.727588	0.00325885	ENSG00000047849
0.137724757	GOPC	golgi associated PDZ and coiled-coil motif containing	2441.834916	0.220709328	ENSG00000047932
0.251137424	ROS1	ROS proto-oncogene 1, receptor tyrosine kinase	398.515746	0.274776808	ENSG00000047936
-0.062627197	USP28	ubiquitin specific peptidase 28	458.7591818	0.830507106	ENSG00000048028
-0.469798141	HDAC9	histone deacetylase 9	508.3985556	0.212118753	ENSG00000048052
0.100945861	TSPAN17	tetraspanin 17	1203.869676	0.475858503	ENSG00000048140
0.113985573	NOP16	NOP16 nucleolar protein	497.0307734	0.588680313	ENSG00000048162
-0.013271292	CC2D2A	coiled-coil and C2 domain containing 2A	444.6049149	0.972212368	ENSG00000048342
0.16032727	RRM2B	ribonucleotide reductase regulatory TP53 inducible subunit M2B	1891.182184	0.075071676	ENSG00000048392
0.163703204	ZNF800	zinc finger protein 800	459.8586311	0.357253233	ENSG00000048405
0.067711276	SNX29	sorting nexin 29	405.5002225	0.823457574	ENSG00000048471
-0.213477472	LMO3	LIM domain only 3	537.1547661	0.147421074	ENSG00000048540
-0.012022977	MRPS10	mitochondrial ribosomal protein S10	1847.538173	0.960090512	ENSG00000048544
0.029925615	RSF1	remodeling and spacing factor 1	1182.242798	0.897022133	ENSG00000048649
-0.003213949	VPS13D	vacuolar protein sorting 13 homolog D	1067.888987	0.991069656	ENSG00000048707
0.066120519	FAM120A	family with sequence similarity 120A	4472.423959	0.533574299	ENSG00000048828
0.229646268	R3HDM1	R3H domain containing 1	845.8950735	0.023803695	ENSG00000048991
-0.334650886	KITLG	KIT ligand	83.32507338	0.418516597	ENSG00000049130
0.014894828	ERCC8	ERCC excision repair 8, CSA ubiquitin ligase complex subunit	186.7610116	0.97991412	ENSG00000049167
0.223146525	ADAMTS6	ADAM metallopeptidase with thrombospondin type 1 motif 6	157.7454787	0.473748627	ENSG00000049192
-0.042680501	H6PD	hexose-6-phosphate dehydrogenase/glucose 1-dehydrogenase	1259.024216	0.843850393	ENSG00000049239
0.145024216	VAMP3	vesicle associated membrane protein 3	1296.600084	0.163927555	ENSG00000049245
-0.401606237	PER3	period circadian regulator 3	260.4272509	0.02264118	ENSG00000049246
0.107561454	EPN3	epsin 3	23.12189966	0.943356073	ENSG00000049283
-0.184871271	LTBP1	latent transforming growth factor beta binding protein 1	7096.866037	0.01028588	ENSG00000049323
0.179566687	RCN1	reticulocalbin 1	1379.811386	0.122291729	ENSG00000049449
-1.388062483	ELN	elastin	22.39266726	0.013258456	ENSG00000049540
-0.31916921	RFC2	replication factor C subunit 2	610.1127473	0.010214169	ENSG00000049541
0.040459794	ARID1B	AT-rich interaction domain 1B	1747.536073	0.841359988	ENSG00000049618
0.138240211	CLPTM1L	CLPTM1 like	2562.067326	0.267353545	ENSG00000049656
-0.023866043	NEDD4L	NEDD4 like E3 ubiquitin protein ligase	821.4362381	0.931726131	ENSG00000049759
-0.169778409	PPP1R3F	protein phosphatase 1 regulatory subunit 3F	332.934436	0.425256318	ENSG00000049769
-0.053677877	HEXB	hexosaminidase subunit beta	4812.849862	0.67335733	ENSG00000049860
-0.0627858	PTCD2	pentatricopeptide repeat domain 2	375.9844503	0.837677927	ENSG00000049883
-0.0306107	JKAMP	JNK1/MAPK8 associated membrane protein	1340.356272	0.89529406	ENSG00000050130
0.483203655	DKK3	dickkopf WNT signaling pathway inhibitor 3	1294.549724	1.74E-10	ENSG00000050165
-0.085328896	ARHGEF5	Rho guanine nucleotide exchange factor 5	68.72630043	0.909144585	ENSG00000050327
0.254565609	NFE2L3	NFE2 like bZIP transcription factor 3	1015.425717	0.00568822	ENSG00000050344
0.030634016	MCUR1	mitochondrial calcium uniporter regulator 1	1092.562763	0.900276246	ENSG00000050393
-0.257751055	LIMA1	LIM domain and actin binding 1	20383.94903	1.01E-06	ENSG00000050405
-0.028629806	LETMD1	LETM1 domain containing 1	686.2570422	0.926003268	ENSG00000050426
-0.256642741	SLC4A8	solute carrier family 4 member 8	413.1671291	0.142484991	ENSG00000050438
0.163274212	LAMC3	laminin subunit gamma 3	434.718526	0.431516712	ENSG00000050555
-0.855976959	PTGER3	prostaglandin E receptor 3	418.0646468	1.29E-09	ENSG00000050628
0.059069327	MAPK9	mitogen-activated protein kinase 9	1221.865557	0.730253876	ENSG00000050748
-0.904471839	COL23A1	collagen type XXIII alpha 1 chain	41.60721042	0.028052418	ENSG00000050767
0.039971286	BCAR1	BCAR1 scaffold protein, Cas family member	1741.712081	0.823956598	ENSG00000050820
-0.029269983	FHIP1B	FHF complex subunit HOOK interacting protein 1B	296.928515	0.944907335	ENSG00000051009
0.42040071	HERPUD1	homocysteine inducible ER protein with ubiquitin like domain 1	1669.718801	2.04E-08	ENSG00000051108
0.094251237	HOMER3	homer scaffold protein 3	703.2357322	0.635663783	ENSG00000051128
-0.332954632	RAD51	RAD51 recombinase	244.80078	0.078812727	ENSG00000051180
-0.352103121	POLQ	DNA polymerase theta	388.1806937	0.026388693	ENSG00000051341
0.104365152	PIK3CB	phosphatidylinositol-4,5-bisphosphate 3-kinase catalytic subunit beta	725.8136602	0.589007716	ENSG00000051382
0.016267724	CYBA	cytochrome b-245 alpha chain	1270.339562	0.946792482	ENSG00000051523
-0.280568935	THOC3	THO complex subunit 3	424.1675492	0.144026533	ENSG00000051596
0.134832361	HEBP2	heme binding protein 2	1584.642592	0.205349813	ENSG00000051620
-0.076571021	MPHOSPH9	M-phase phosphoprotein 9	685.9204332	0.767312614	ENSG00000051825
-0.17573247	PLEKHA5	pleckstrin homology domain containing A5	587.7270125	0.233193581	ENSG00000052126
-0.137511583	PRSS8	serine protease 8	28.36662395	0.906428793	ENSG00000052344
-0.077210982	SIKE1	suppressor of IKBKE 1	1938.644153	0.597607528	ENSG00000052723
0.220357996	RRP12	ribosomal RNA processing 12 homolog	1274.144421	0.028982061	ENSG00000052749
-0.165312292	FNIP2	folliculin interacting protein 2	411.9083515	0.400043274	ENSG00000052795
-0.064404686	MSMO1	methylsterol monooxygenase 1	2241.199132	0.652313406	ENSG00000052802
0.094865852	TTC17	tetratricopeptide repeat domain 17	1527.84466	0.456376867	ENSG00000052841
-0.106179541	ALX4	ALX homeobox 4	46.60638785	0.906839176	ENSG00000052850
-0.099651104	FOXN3	forkhead box N3	1506.885217	0.636804919	ENSG00000053254
-0.129858963	AKR7A2	aldo-keto reductase family 7 member A2	443.2920509	0.535830634	ENSG00000053371
-0.085713746	MRTO4	MRT4 homolog, ribosome maturation factor	618.2443698	0.67468677	ENSG00000053372
0.159892694	NNAT	neuronatin	33.98238607	0.886391962	ENSG00000053438
0.103544404	USE1	unconventional SNARE in the ER 1	338.3633011	0.726196484	ENSG00000053501
0.29805719	MCF2L2	MCF.2 cell line derived transforming sequence-like 2	52.71539905	0.629641825	ENSG00000053524
-0.154311	NRIP2	nuclear receptor interacting protein 2	34.33328355	0.881462634	ENSG00000053702
0.406561237	LAMA3	laminin subunit alpha 3	496.239519	0.001128067	ENSG00000053747
-0.002272242	AP5M1	adaptor related protein complex 5 subunit mu 1	1496.961306	0.991292023	ENSG00000053770
0.042642543	ANAPC4	anaphase promoting complex subunit 4	593.9370024	0.882903849	ENSG00000053900
-0.019443018	TRAPPC3	trafficking protein particle complex subunit 3	938.0250414	0.945656124	ENSG00000054116
-0.105594846	THRAP3	thyroid hormone receptor associated protein 3	2109.631649	0.343015523	ENSG00000054118
-0.063620852	PHPT1	phosphohistidine phosphatase 1	1152.409784	0.718980206	ENSG00000054148
0.417503705	LY75	lymphocyte antigen 75	40.23122221	0.482348438	ENSG00000054219
0.026859379	ARID4B	AT-rich interaction domain 4B	1534.27645	0.897403284	ENSG00000054267
0.129091115	OPN3	opsin 3	70.0773025	0.850235835	ENSG00000054277
0.108078749	SDCCAG8	SHH signaling and ciliogenesis regulator SDCCAG8	127.2849975	0.837432053	ENSG00000054282
0.826525186	PTPRN	protein tyrosine phosphatase receptor type N	527.5191005	5.87E-15	ENSG00000054356
0.121990137	HHAT	hedgehog acyltransferase	321.0483177	0.651405279	ENSG00000054392
-0.022536689	KIF1B	kinesin family member 1B	873.0108707	0.943730517	ENSG00000054523
-0.506636218	FOXC1	forkhead box C1	662.2569045	2.55E-07	ENSG00000054598
0.219592005	TBC1D22A	TBC1 domain family member 22A	291.1748448	0.28745911	ENSG00000054611
-0.182989712	SYNE2	spectrin repeat containing nuclear envelope protein 2	1116.4977	0.610863578	ENSG00000054654
0.35496884	PLEKHH1	pleckstrin homology, MyTH4 and FERM domain containing H1	55.77860132	0.526568695	ENSG00000054690
-0.098127637	ATP9A	ATPase phospholipid transporting 9A (putative)	5518.532697	0.287053661	ENSG00000054793
-0.164181075	FAM168A	family with sequence similarity 168 member A	1253.165759	0.210714458	ENSG00000054965
-0.167758091	RELT	RELT TNF receptor	50.6443193	0.82882955	ENSG00000054967
0.125937574	GALC	galactosylceramidase	1128.210438	0.356599612	ENSG00000054983
0.018147736	NOP58	NOP58 ribonucleoprotein	1530.386177	0.941787086	ENSG00000055044
-0.045592963	SZRD1	SUZ RNA binding domain containing 1	1657.0078	0.783830672	ENSG00000055070
-0.353942713	KCNH2	potassium voltage-gated channel subfamily H member 2	233.6332958	0.054939836	ENSG00000055118
0.061952531	CUL1	cullin 1	2459.978586	0.628734637	ENSG00000055130
0.053313882	FAM114A2	family with sequence similarity 114 member A2	416.452777	0.869399617	ENSG00000055147
0.028528672	CYFIP2	cytoplasmic FMR1 interacting protein 2	539.0549706	0.934368539	ENSG00000055163
-0.014341713	TAB2	TGF-beta activated kinase 1 (MAP3K7) binding protein 2	2753.936671	0.944733606	ENSG00000055208
0.071006928	GINM1	glycosylated integral membrane protein 1	1935.698243	0.613317427	ENSG00000055211
0.035486296	EIF2AK2	eukaryotic translation initiation factor 2 alpha kinase 2	2217.581595	0.833847758	ENSG00000055332
0.117846256	USP36	ubiquitin specific peptidase 36	1392.066088	0.323782121	ENSG00000055483
0.04631338	KMT2C	lysine methyltransferase 2C	1124.398104	0.879940487	ENSG00000055609
-0.022255432	MCOLN3	mucolipin TRP cation channel 3	635.2840644	0.951344884	ENSG00000055732
-0.039513223	PUM2	pumilio RNA binding family member 2	2997.809509	0.802277169	ENSG00000055917
-0.108581917	MRPL43	mitochondrial ribosomal protein L43	635.3566674	0.610863578	ENSG00000055950
-0.201672759	HPF1	histone PARylation factor 1	687.1582705	0.211014005	ENSG00000056050
0.066489949	ZFR	zinc finger RNA binding protein	4084.605666	0.594768362	ENSG00000056097
-0.166823391	ZNF280C	zinc finger protein 280C	171.7966327	0.665352105	ENSG00000056277
0.046577121	RC3H2	ring finger and CCCH-type domains 2	2751.935878	0.750080292	ENSG00000056586
0.110323423	TRAF3IP2	TRAF3 interacting protein 2	831.2712685	0.590465723	ENSG00000056972
-0.117632962	DCBLD2	discoidin, CUB and LCCL domain containing 2	855.8331062	0.487072724	ENSG00000057019
-0.198059002	SOAT1	sterol O-acyltransferase 1	2083.266288	0.00624953	ENSG00000057252
-0.231772899	PKP2	plakophilin 2	429.321688	0.150976141	ENSG00000057294
0.088138886	GDI2	GDP dissociation inhibitor 2	3596.176569	0.443559612	ENSG00000057608
0.547484093	PRDM1	PR/SET domain 1	394.9912597	1.01E-05	ENSG00000057657
-0.023503404	ATG5	autophagy related 5	2223.390064	0.906456067	ENSG00000057663
0.258627073	TMCC3	transmembrane and coiled-coil domain family 3	32.02993362	0.781274269	ENSG00000057704
-0.11365546	PITHD1	PITH domain containing 1	590.1081977	0.54269726	ENSG00000057757
-0.015970343	MTA3	metastasis associated 1 family member 3	885.4113775	0.950982365	ENSG00000057935
-0.084478404	USP13	ubiquitin specific peptidase 13	511.3151827	0.728776403	ENSG00000058056
-0.044279739	ATP11B	ATPase phospholipid transporting 11B (putative)	1911.181491	0.79267735	ENSG00000058063
-0.108303321	CDK14	cyclin dependent kinase 14	390.2589119	0.655146403	ENSG00000058091
0.057715785	SEC61A1	SEC61 translocon subunit alpha 1	9106.175072	0.59943518	ENSG00000058262
0.058733633	PPP1R12A	protein phosphatase 1 regulatory subunit 12A	2857.427964	0.645809319	ENSG00000058272
0.160812425	RASGRF1	Ras protein specific guanine nucleotide releasing factor 1	21.74466976	0.904458304	ENSG00000058335
-0.100635324	CAMK2B	calcium/calmodulin dependent protein kinase II beta	42.09354778	0.921234235	ENSG00000058404
0.20121215	CROCC	ciliary rootlet coiled-coil, rootletin	255.033146	0.373120746	ENSG00000058453
0.018441016	POLR3E	RNA polymerase III subunit E	678.5661124	0.957522698	ENSG00000058600
0.02968738	ATP2B4	ATPase plasma membrane Ca2+ transporting 4	2611.990565	0.893194953	ENSG00000058668
-0.072515248	ZC3H11A	zinc finger CCCH-type containing 11A	19.1082699	0.965113072	ENSG00000058673
-0.081329242	RIOK2	RIO kinase 2	671.5077286	0.728776403	ENSG00000058729
0.122804544	YIPF1	Yip1 domain family member 1	334.7991289	0.701501445	ENSG00000058799
-0.203800663	NDC1	NDC1 transmembrane nucleoporin	583.9461353	0.22483685	ENSG00000058804
0.266374637	DGKG	diacylglycerol kinase gamma	30.9138625	0.776238273	ENSG00000058866
0.197049621	FLYWCH1	FLYWCH-type zinc finger 1	608.4833576	0.168789676	ENSG00000059122
0.008260394	UNKL	unk like zinc finger	662.9395437	0.98038005	ENSG00000059145
0.230221945	PARP12	poly(ADP-ribose) polymerase family member 12	277.5281677	0.254911126	ENSG00000059378
0.010891426	ALDH18A1	aldehyde dehydrogenase 18 family member A1	3827.633188	0.953672084	ENSG00000059573
-0.01339346	TARBP1	TAR (HIV-1) RNA binding protein 1	736.136469	0.962802791	ENSG00000059588
0.001706822	GATB	glutamyl-tRNA amidotransferase subunit B	545.2102809	0.995683461	ENSG00000059691
0.081668984	MXD1	MAX dimerization protein 1	292.1393093	0.829665083	ENSG00000059728
0.10934164	CDK17	cyclin dependent kinase 17	573.059748	0.590602751	ENSG00000059758
0.110692817	DNAJC25	DnaJ heat shock protein family (Hsp40) member C25	546.9531711	0.573114484	ENSG00000059769
-0.012022615	SLC2A3	solute carrier family 2 member 3	598.183794	0.970971875	ENSG00000059804
0.015665746	PSD	pleckstrin and Sec7 domain containing	48.14911204	0.988071207	ENSG00000059915
0.016783894	CTDP1	CTD phosphatase subunit 1	251.7816742	0.972736516	ENSG00000060069
0.202735869	YBX3	Y-box binding protein 3	4258.459646	0.001856908	ENSG00000060138
0.190374967	WNK1	WNK lysine deficient protein kinase 1	4692.837783	0.024298882	ENSG00000060237
0.164414018	CCAR1	cell division cycle and apoptosis regulator 1	1762.464818	0.058190824	ENSG00000060339
0.084669112	OGFR	opioid growth factor receptor	1124.748704	0.625819818	ENSG00000060491
0.101336777	PIGV	phosphatidylinositol glycan anchor biosynthesis class V	131.508429	0.836672166	ENSG00000060642
0.249522546	PTPRU	protein tyrosine phosphatase receptor type U	197.7310797	0.345149349	ENSG00000060656
-0.044352065	SNRNP40	small nuclear ribonucleoprotein U5 subunit 40	631.6440275	0.868229717	ENSG00000060688
0.037295682	RIMBP2	RIMS binding protein 2	227.7336986	0.939053263	ENSG00000060709
-1.014374202	COL11A1	collagen type XI alpha 1 chain	1027.220181	9.47E-09	ENSG00000060718
-0.029299895	QSER1	glutamine and serine rich 1	1014.252823	0.91114889	ENSG00000060749
0.353801315	MPC1	mitochondrial pyruvate carrier 1	760.7217932	9.67E-04	ENSG00000060762
-0.113858	ACAA1	acetyl-CoA acyltransferase 1	525.427584	0.616120985	ENSG00000060971
-0.053630856	BCAT1	branched chain amino acid transaminase 1	1842.059382	0.825089023	ENSG00000060982
0.045275128	HDAC7	histone deacetylase 7	2237.907708	0.850229179	ENSG00000061273
-0.345811313	LZTS1	leucine zipper tumor suppressor 1	135.3964687	0.194535897	ENSG00000061337
-0.096956133	PRDM6	PR/SET domain 6	212.1626614	0.820463149	ENSG00000061455
0.095401326	NCKAP1	NCK associated protein 1	7020.019096	0.269862485	ENSG00000061676
0.09536223	MRPS35	mitochondrial ribosomal protein S35	1604.267979	0.498367079	ENSG00000061794
-0.400743416	GUCY1B1	guanylate cyclase 1 soluble subunit beta 1	168.4583721	0.060114485	ENSG00000061918
-0.049609195	SFSWAP	splicing factor SWAP	1027.818839	0.816831824	ENSG00000061936
0.060816695	TNK2	tyrosine kinase non receptor 2	969.2338778	0.793949093	ENSG00000061938
0.036496279	MON2	MON2 homolog, regulator of endosome-to-Golgi trafficking	2229.826676	0.850235835	ENSG00000061987
-0.034862926	GPBP1	GC-rich promoter binding protein 1	1818.154595	0.859202721	ENSG00000062194
-0.02143794	DGAT2	diacylglycerol O-acyltransferase 2	431.3586729	0.953253545	ENSG00000062282
0.057059993	ZNF112	zinc finger protein 112	180.7841853	0.914076488	ENSG00000062370
-0.118249903	CS	citrate synthase	6151.212426	0.39279952	ENSG00000062485
0.009649971	MRPS24	mitochondrial ribosomal protein S24	229.6131791	0.985628307	ENSG00000062582
-0.012810762	ELMO2	engulfment and cell motility 2	1275.577559	0.961772858	ENSG00000062598
0.022420836	WAPL	WAPL cohesin release factor	1183.641893	0.922739531	ENSG00000062650
0.171211155	VMP1	vacuole membrane protein 1	6052.461058	0.019198415	ENSG00000062716
-0.092830228	APPBP2	amyloid beta precursor protein binding protein 2	1625.380868	0.49327532	ENSG00000062725
-0.348304893	POLD1	DNA polymerase delta 1, catalytic subunit	775.9408848	3.77E-04	ENSG00000062822
-0.042741085	EIF4B	eukaryotic translation initiation factor 4B	4937.118881	0.746133964	ENSG00000063046
0.180369546	SLC6A16	solute carrier family 6 member 16	52.65599302	0.826831617	ENSG00000063127
-0.061754766	BICRA	BRD4 interacting chromatin remodeling complex associated protein	268.7543885	0.868812683	ENSG00000063169
-0.134055102	SPHK2	sphingosine kinase 2	392.3509376	0.544010393	ENSG00000063176
0.027288852	RPL18	ribosomal protein L18	6422.806442	0.859202721	ENSG00000063177
-0.628640314	CA11	carbonic anhydrase 11	2069.454463	9.34E-24	ENSG00000063180
-0.009202264	ISOC2	isochorismatase domain containing 2	3767.203361	0.962685765	ENSG00000063241
-0.096907407	U2AF2	U2 small nuclear RNA auxiliary factor 2	3904.782698	0.287428129	ENSG00000063244
0.015174457	EPN1	epsin 1	2504.297253	0.946671547	ENSG00000063245
-0.064729475	MED29	mediator complex subunit 29	1265.863308	0.68361103	ENSG00000063322
0.512540274	AHRR	aryl hydrocarbon receptor repressor	55.67809133	0.272608733	ENSG00000063438
0.188156417	ZNF275	zinc finger protein 275	934.7385224	0.092312328	ENSG00000063587
0.188156417	LOC105373378	uncharacterized LOC105373378	934.7385224	0.092312328	ENSG00000063587
-0.094389468	MTMR1	myotubularin related protein 1	771.722712	0.59172573	ENSG00000063601
0.094168639	GPC1	glypican 1	1371.668864	0.565520098	ENSG00000063660
-0.233702195	ADCK1	aarF domain containing kinase 1	149.7782018	0.467392639	ENSG00000063761
-0.008610535	HAGH	hydroxyacylglutathione hydrolase	942.2403007	0.976067854	ENSG00000063854
-0.127093837	RNF4	ring finger protein 4	2171.689179	0.155556467	ENSG00000063978
0.03733243	CASP8	caspase 8	1479.358514	0.841453999	ENSG00000064012
-0.232876612	LIMCH1	LIM and calponin homology domains 1	1887.953648	0.003723339	ENSG00000064042
0.094615852	INTS13	integrator complex subunit 13	1309.873702	0.527333659	ENSG00000064102
-0.150687271	TM7SF3	transmembrane 7 superfamily member 3	1196.174632	0.164139458	ENSG00000064115
0.132008455	DLX3	distal-less homeobox 3	277.3942152	0.729658655	ENSG00000064195
0.26925859	SPA17	sperm autoantigenic protein 17	63.93628087	0.643295889	ENSG00000064199
0.677602551	CCN5	cellular communication network factor 5	30.24380352	0.235102138	ENSG00000064205
-0.460501524	DMRT3	doublesex and mab-3 related transcription factor 3	21.08404049	0.635462623	ENSG00000064218
-0.33443088	ST3GAL6	ST3 beta-galactoside alpha-2,3-sialyltransferase 6	55.4605691	0.54211781	ENSG00000064225
-0.57314449	NGFR	nerve growth factor receptor	18.57655464	0.546014184	ENSG00000064300
-0.278053856	CDON	cell adhesion associated, oncogene regulated	379.6536564	0.127131362	ENSG00000064309
-0.129128815	TAF2	TATA-box binding protein associated factor 2	1795.804303	0.202528284	ENSG00000064313
0.044580023	HIPK2	homeodomain interacting protein kinase 2	645.4969919	0.887055686	ENSG00000064393
0.112582496	TNPO3	transportin 3	1683.221778	0.294591334	ENSG00000064419
-0.094293989	RFXANK	regulatory factor X associated ankyrin containing protein	1260.814147	0.498737637	ENSG00000064490
-0.107619091	TMEM161A	transmembrane protein 161A	404.5972564	0.668897497	ENSG00000064545
0.107206823	LPAR2	lysophosphatidic acid receptor 2	102.4650596	0.886148022	ENSG00000064547
-0.107518089	CTSA	cathepsin A	3355.391243	0.282812975	ENSG00000064601
-0.018450925	SUGP2	SURP and G-patch domain containing 2	3461.590096	0.937926571	ENSG00000064607
-0.216166422	SLC12A2	solute carrier family 12 member 2	634.8922885	0.085620538	ENSG00000064651
0.039141755	SNX24	sorting nexin 24	416.9397412	0.907897618	ENSG00000064652
-0.16972168	EYA2	EYA transcriptional coactivator and phosphatase 2	64.61140521	0.819429061	ENSG00000064655
-0.197864371	CNN2	calponin 2	5486.618142	0.001117399	ENSG00000064666
0.0212628	ABCA7	ATP binding cassette subfamily A member 7	823.9071467	0.945065428	ENSG00000064687
0.097295004	SNCAIP	synuclein alpha interacting protein	122.3011514	0.851127902	ENSG00000064692
-0.07160154	DDX20	DEAD-box helicase 20	638.5662853	0.738565987	ENSG00000064703
-0.207287893	BTBD1	BTB domain containing 1	2948.10241	0.004292465	ENSG00000064726
0.188241093	FAR2	fatty acyl-CoA reductase 2	419.6673866	0.269906261	ENSG00000064763
0.098698687	SBNO2	strawberry notch homolog 2	1337.94934	0.510843764	ENSG00000064932
-0.177698304	PMS1	PMS1 homolog 1, mismatch repair system component	379.4419531	0.348168698	ENSG00000064933
0.077081586	HMG20B	high mobility group 20B	1077.593067	0.66984244	ENSG00000064961
7.25E-04	TAF11	TATA-box binding protein associated factor 11	900.4411104	0.998066976	ENSG00000064995
-0.075323279	ANKS1A	ankyrin repeat and sterile alpha motif domain containing 1A	1057.798712	0.657455125	ENSG00000064999
0.12937539	AP3D1	adaptor related protein complex 3 subunit delta 1	5395.123203	0.075874419	ENSG00000065000
-0.031542551	ZNF76	zinc finger protein 76	464.4307382	0.931400219	ENSG00000065029
0.035518131	NHERF2	NHERF family PDZ scaffold protein 2	649.3166667	0.894416262	ENSG00000065054
-0.214692181	NTHL1	nth like DNA glycosylase 1	184.6542089	0.454150432	ENSG00000065057
0.102820646	BLTP3A	bridge-like lipid transfer protein family member 3A	823.8915056	0.577128329	ENSG00000065060
0.106584011	GNAI3	G protein subunit alpha i3	1360.234989	0.449507311	ENSG00000065135
-0.025500537	IPO5	importin 5	3681.479162	0.877194869	ENSG00000065150
0.017249195	OAT	ornithine aminotransferase	2186.627474	0.940831978	ENSG00000065154
-0.258905811	WDR3	WD repeat domain 3	2501.281298	1.84E-04	ENSG00000065183
-0.015050313	PKN2	protein kinase N2	1049.070632	0.960463245	ENSG00000065243
0.037434675	WDR18	WD repeat domain 18	674.6507424	0.892405536	ENSG00000065268
0.200245663	TRAM2	translocation associated membrane protein 2	5039.602973	0.006382673	ENSG00000065308
0.485623327	NTN1	netrin 1	162.4678205	0.01969945	ENSG00000065320
0.532928938	GLP2R	glucagon like peptide 2 receptor	300.1012047	0.001271648	ENSG00000065325
-0.303511308	MCM10	minichromosome maintenance 10 replication initiation factor	228.0988204	0.210781914	ENSG00000065328
0.334219087	DGKA	diacylglycerol kinase alpha	560.3820718	0.007754667	ENSG00000065357
-0.325694272	ERBB3	erb-b2 receptor tyrosine kinase 3	125.2143756	0.27467736	ENSG00000065361
0.093458073	ANKRD44	ankyrin repeat domain 44	767.2872446	0.657455125	ENSG00000065413
0.066902906	KARS1	lysyl-tRNA synthetase 1	2918.725766	0.654225123	ENSG00000065427
0.19776799	ADAT1	adenosine deaminase tRNA specific 1	1128.338152	0.047379997	ENSG00000065457
0.367384116	PDIA5	protein disulfide isomerase family A member 5	509.4025575	0.001694794	ENSG00000065485
0.160017175	TBC1D22B	TBC1 domain family member 22B	409.8584788	0.396500098	ENSG00000065491
0.03524598	NDUFB4	NADH:ubiquinone oxidoreductase subunit B4	2148.771552	0.840233	ENSG00000065518
0.068652536	SPEN	spen family transcriptional repressor	1166.684645	0.788372908	ENSG00000065526
-0.390088962	MYLK	myosin light chain kinase	604.8692041	5.85E-04	ENSG00000065534
-0.045555884	ZC3H15	zinc finger CCCH-type containing 15	1660.027042	0.816573982	ENSG00000065548
-0.053131561	MAP2K4	mitogen-activated protein kinase kinase 4	1055.03953	0.786432699	ENSG00000065559
0.020004136	PACC1	proton activated chloride channel 1	269.4542955	0.964808228	ENSG00000065600
0.502102236	SNAP91	synaptosome associated protein 91	46.88533342	0.325775126	ENSG00000065609
0.041643875	SLK	STE20 like kinase	1376.317974	0.840233	ENSG00000065613
0.166935898	CYB5R4	cytochrome b5 reductase 4	518.3004203	0.381897036	ENSG00000065615
0.166935898	RIPPLY2-CYB5R4	RIPPLY2-CYB5R4 readthrough	518.3004203	0.381897036	ENSG00000065615
-0.16833272	SEC61A2	SEC61 translocon subunit alpha 2	215.6386862	0.560038715	ENSG00000065665
0.16529373	TLE2	TLE family member 2, transcriptional corepressor	128.043457	0.698521452	ENSG00000065717
-0.011737323	ASB1	ankyrin repeat and SOCS box containing 1	705.164794	0.969374258	ENSG00000065802
0.004091863	FAM107B	family with sequence similarity 107 member B	365.5227299	0.990980871	ENSG00000065809
0.038994886	ME1	malic enzyme 1	2225.558724	0.811833923	ENSG00000065833
-0.160397415	TBC1D1	TBC1 domain family member 1	2324.239443	0.044435087	ENSG00000065882
-0.036323061	CDK13	cyclin dependent kinase 13	2357.619681	0.830507106	ENSG00000065883
0.237763441	MTHFD2	methylenetetrahydrofolate dehydrogenase (NADP+ dependent) 2, methenyltetrahydrofolate cyclohydrolase	1495.177748	0.021048279	ENSG00000065911
0.214333031	SLC9A7	solute carrier family 9 member A7	1579.276641	0.0090903	ENSG00000065923
-0.095632062	FOXJ2	forkhead box J2	699.070088	0.655751356	ENSG00000065970
0.04584672	YBX1	Y-box binding protein 1	6578.394117	0.747301627	ENSG00000065978
-0.195689414	PDE4A	phosphodiesterase 4A	418.0362745	0.253879483	ENSG00000065989
-0.054273962	PPP2R5A	protein phosphatase 2 regulatory subunit B'alpha	708.9568018	0.827616747	ENSG00000066027
0.165261288	CTNNA2	catenin alpha 2	49.18142883	0.838447888	ENSG00000066032
-0.031422032	ELAVL1	ELAV like RNA binding protein 1	2576.804361	0.859041557	ENSG00000066044
-0.075035207	DIP2B	disco interacting protein 2 homolog B	3265.135432	0.610356036	ENSG00000066084
-0.095886233	SMARCD1	SWI/SNF related, matrix associated, actin dependent regulator of chromatin, subfamily d, member 1	2097.102118	0.396035638	ENSG00000066117
0.058038566	KDM4A	lysine demethylase 4A	325.1925976	0.865297045	ENSG00000066135
-0.154552709	NFYC	nuclear transcription factor Y subunit gamma	487.8470528	0.396500098	ENSG00000066136
-0.290840078	SLC9A3	solute carrier family 9 member A3	43.0574112	0.671506172	ENSG00000066230
0.216259422	NGEF	neuronal guanine nucleotide exchange factor	195.5075744	0.448168174	ENSG00000066248
-0.291285981	ASPM	assembly factor for spindle microtubules	2893.154604	0.001672639	ENSG00000066279
0.123100657	ELOVL1	ELOVL fatty acid elongase 1	1006.70118	0.397282833	ENSG00000066322
-0.152149112	POLR1H	RNA polymerase I subunit H	110.3882684	0.776861586	ENSG00000066379
-0.414130603	MPPED2	metallophosphoesterase domain containing 2	235.3402234	0.020958768	ENSG00000066382
-0.074961649	ZBTB11	zinc finger and BTB domain containing 11	642.0942224	0.735619287	ENSG00000066422
0.263387349	ATXN3	ataxin 3	370.6528848	0.108617166	ENSG00000066427
0.114102364	GOLGA5	golgin A5	2129.080009	0.334694617	ENSG00000066455
-0.527036909	FGFR2	fibroblast growth factor receptor 2	113.402404	0.036098368	ENSG00000066468
-0.179191402	LRRC40	leucine rich repeat containing 40	432.0427793	0.327461766	ENSG00000066557
-0.140915018	ISOC1	isochorismatase domain containing 1	641.1380551	0.398794016	ENSG00000066583
0.260652476	EML1	EMAP like 1	1059.659776	0.005343451	ENSG00000066629
-0.337147594	TRMT11	tRNA methyltransferase 11 homolog	516.2975658	0.004064847	ENSG00000066651
0.074109486	THUMPD1	THUMP domain containing 1	1365.635559	0.643295889	ENSG00000066654
0.086789403	MSANTD3	Myb/SANT DNA binding domain containing 3	1343.790235	0.530457496	ENSG00000066697
-0.282869324	KIF26A	kinesin family member 26A	30.79068854	0.795018415	ENSG00000066735
0.012927289	ATG2B	autophagy related 2B	1191.381298	0.968481225	ENSG00000066739
0.067907482	ARFGEF1	ADP ribosylation factor guanine nucleotide exchange factor 1	2036.256368	0.638377584	ENSG00000066777
0.023084287	ZFAT	zinc finger and AT-hook domain containing	196.8787054	0.964861747	ENSG00000066827
0.088222437	MTFR1	mitochondrial fission regulator 1	705.7616191	0.698338908	ENSG00000066855
-0.087412139	STAG3	stromal antigen 3	54.82539649	0.921234235	ENSG00000066923
-0.149448646	FECH	ferrochelatase	655.0992913	0.302131824	ENSG00000066926
0.142774593	MYO9A	myosin IXA	1059.882479	0.398985489	ENSG00000066933
-0.056950188	DDX3Y	DEAD-box helicase 3 Y-linked	3831.155431	0.623928164	ENSG00000067048
0.010682892	PFKP	phosphofructokinase, platelet	2178.481335	0.958572814	ENSG00000067057
-0.103496317	IDI1	isopentenyl-diphosphate delta isomerase 1	1707.459221	0.469108361	ENSG00000067064
0.175220787	SP100	SP100 nuclear antigen	952.9169123	0.13104009	ENSG00000067066
0.444130243	KLF6	KLF transcription factor 6	637.1348992	6.79E-04	ENSG00000067082
-0.233898252	PLPP1	phospholipid phosphatase 1	342.1148623	0.228958001	ENSG00000067113
-0.373061277	NEO1	neogenin 1	1796.071049	6.52E-06	ENSG00000067141
0.074903917	TRAM1	translocation associated membrane protein 1	5460.539417	0.554061589	ENSG00000067167
-0.065041414	PHKA1	phosphorylase kinase regulatory subunit alpha 1	2021.826276	0.656672596	ENSG00000067177
-0.078211746	TNFRSF1A	TNF receptor superfamily member 1A	3172.192744	0.49498745	ENSG00000067182
-0.004369346	CACNB1	calcium voltage-gated channel auxiliary subunit beta 1	91.87525339	0.994316397	ENSG00000067191
0.082087039	EVI5	ecotropic viral integration site 5	536.3124503	0.729724108	ENSG00000067208
0.262009691	STOML1	stomatin like 1	356.5620599	0.136152927	ENSG00000067221
0.027472021	PKM	pyruvate kinase M1/2	36735.83092	0.851068554	ENSG00000067225
0.020160982	DHX29	DExH-box helicase 29	1521.543839	0.928043457	ENSG00000067248
0.069147341	DNTTIP2	deoxynucleotidyltransferase terminal interacting protein 2	1258.515472	0.694564998	ENSG00000067334
0.201710487	METTL22	methyltransferase 22, Kin17 lysine	473.0640629	0.224090091	ENSG00000067365
-0.025388221	TP53BP1	tumor protein p53 binding protein 1	2847.564308	0.883899668	ENSG00000067369
-0.107315336	TRO	trophinin	669.8002233	0.611316308	ENSG00000067445
-0.015097141	RRP15	ribosomal RNA processing 15 homolog	1205.398754	0.951565537	ENSG00000067533
0.15224419	RHOA	ras homolog family member A	5614.089763	0.019238493	ENSG00000067560
-0.093292183	DHX8	DEAH-box helicase 8	1831.444587	0.478072291	ENSG00000067596
0.085074086	PRKCZ	protein kinase C zeta	110.6227143	0.880959708	ENSG00000067606
-0.106281765	ZFY	zinc finger protein Y-linked	462.9486897	0.669928079	ENSG00000067646
-0.078554476	IARS2	isoleucyl-tRNA synthetase 2, mitochondrial	6593.582591	0.36915546	ENSG00000067704
-0.518263442	SYT1	synaptotagmin 1	691.1168076	2.94E-06	ENSG00000067715
-0.179773347	NAV3	neuron navigator 3	300.9438816	0.555549136	ENSG00000067798
0.100998103	IDH3G	isocitrate dehydrogenase (NAD(+)) 3 non-catalytic subunit gamma	557.504344	0.628853565	ENSG00000067829
-0.17327324	ROGDI	rogdi atypical leucine zipper	327.2337374	0.408490719	ENSG00000067836
0.175445908	PDZD4	PDZ domain containing 4	257.745845	0.56564567	ENSG00000067840
0.048386264	ROCK1	Rho associated coiled-coil containing protein kinase 1	1290.203824	0.796209241	ENSG00000067900
-0.099153046	CBFB	core-binding factor subunit beta	1484.38599	0.463343537	ENSG00000067955
-0.388922133	PDK3	pyruvate dehydrogenase kinase 3	984.5772551	1.25E-04	ENSG00000067992
-0.100678184	HYAL2	hyaluronidase 2	1071.90415	0.485394219	ENSG00000068001
-0.042363357	HDAC4	histone deacetylase 4	324.8085558	0.921023508	ENSG00000068024
0.149345173	RASSF1	Ras association domain family member 1	262.3901943	0.57705269	ENSG00000068028
0.403658835	FGFR3	fibroblast growth factor receptor 3	55.04248126	0.423764109	ENSG00000068078
0.060568653	IFI35	interferon induced protein 35	639.0842195	0.800153026	ENSG00000068079
0.068992811	HEATR6	HEAT repeat containing 6	461.8307386	0.816573982	ENSG00000068097
-0.094053866	COASY	Coenzyme A synthase	1208.860686	0.511549928	ENSG00000068120
-0.311195185	PLEKHH3	pleckstrin homology, MyTH4 and FERM domain containing H3	446.8183857	0.013583901	ENSG00000068137
0.19016246	MEF2A	myocyte enhancer factor 2A	1320.37396	0.04727792	ENSG00000068305
0.0124209	OTUD5	OTU deubiquitinase 5	735.0403452	0.96875793	ENSG00000068308
0.051214807	TFE3	transcription factor binding to IGHM enhancer 3	1994.078154	0.740001788	ENSG00000068323
-0.051966943	TBC1D25	TBC1 domain family member 25	344.9862786	0.88307717	ENSG00000068354
-0.00237584	ACSL4	acyl-CoA synthetase long chain family member 4	2572.181773	0.990604731	ENSG00000068366
0.275225758	INPP5A	inositol polyphosphate-5-phosphatase A	303.6991676	0.10581077	ENSG00000068383
0.143007099	GPKOW	G-patch domain and KOW motifs	628.7490386	0.392416518	ENSG00000068394
-0.101403468	GRIPAP1	GRIP1 associated protein 1	1204.66706	0.44062869	ENSG00000068400
0.092536029	FTSJ1	FtsJ RNA 2'-O-methyltransferase 1	741.1799427	0.65420991	ENSG00000068438
0.027453495	PRR11	proline rich 11	825.9544233	0.91725955	ENSG00000068489
-0.077846043	REEP1	receptor accessory protein 1	153.4355292	0.871893666	ENSG00000068615
0.44698381	ATP11A	ATPase phospholipid transporting 11A	1859.389044	1.27E-11	ENSG00000068650
-0.05118393	POLR1A	RNA polymerase I subunit A	1700.507404	0.800993511	ENSG00000068654
-0.109152751	LAPTM4A	lysosomal protein transmembrane 4 alpha	5862.628226	0.262717951	ENSG00000068697
0.271126795	TTC7A	tetratricopeptide repeat domain 7A	427.2488521	0.058666345	ENSG00000068724
-0.040039215	IP6K2	inositol hexakisphosphate kinase 2	979.7894421	0.865793007	ENSG00000068745
0.073029353	SRBD1	S1 RNA binding domain 1	413.2915791	0.798900935	ENSG00000068784
-0.043128132	KIF2A	kinesin family member 2A	1065.933467	0.836952094	ENSG00000068796
0.027661711	PSME4	proteasome activator subunit 4	1503.011941	0.887571941	ENSG00000068878
-0.065498147	IFT80	intraflagellar transport 80	343.0010076	0.836630625	ENSG00000068885
-0.10478257	SIRT2	sirtuin 2	633.3752207	0.586957964	ENSG00000068903
0.346514661	ERLEC1	endoplasmic reticulum lectin 1	2034.562079	9.75E-08	ENSG00000068912
0.28878019	PPP2R5B	protein phosphatase 2 regulatory subunit B'beta	277.6483609	0.121351536	ENSG00000068971
-0.058424257	PITX1	paired like homeodomain 1	811.8998482	0.808508983	ENSG00000069011
-0.067086377	MAST4	microtubule associated serine/threonine kinase family member 4	164.9386131	0.897228826	ENSG00000069020
0.7501292	SDK2	sidekick cell adhesion molecule 2	223.0735057	4.42E-06	ENSG00000069188
-0.092227455	NUP133	nucleoporin 133	1882.795683	0.416607282	ENSG00000069248
-0.247764624	NUCKS1	nuclear casein kinase and cyclin dependent kinase substrate 1	12016.4477	9.05E-06	ENSG00000069275
0.043031513	VPS35	VPS35 retromer complex component	2540.043181	0.763587673	ENSG00000069329
0.019804992	DNAJA2	DnaJ heat shock protein family (Hsp40) member A2	2189.927288	0.920647542	ENSG00000069345
-0.099766453	BCL3	BCL3 transcription coactivator	696.314402	0.597115907	ENSG00000069399
-0.257499107	KCNAB2	potassium voltage-gated channel subfamily A regulatory beta subunit 2	805.4106425	0.043631123	ENSG00000069424
0.206091954	CLEC2D	C-type lectin domain family 2 member D	109.5104087	0.629036794	ENSG00000069493
-0.057874988	FUNDC1	FUN14 domain containing 1	619.0375879	0.811833923	ENSG00000069509
0.106861996	RORA	RAR related orphan receptor A	256.9172364	0.739734074	ENSG00000069667
-0.633516588	TGFBR3	transforming growth factor beta receptor 3	61.91026729	0.087208433	ENSG00000069702
-0.220969386	ATP1B3	ATPase Na+/K+ transporting subunit beta 3	2340.991506	0.001176358	ENSG00000069849
0.448564147	NEDD4	NEDD4 E3 ubiquitin protein ligase	902.1780613	6.18E-06	ENSG00000069869
-0.06640341	PIGB	phosphatidylinositol glycan anchor biosynthesis class B	265.6085282	0.855491501	ENSG00000069943
0.033483719	MAPK6	mitogen-activated protein kinase 6	3164.400082	0.866024195	ENSG00000069956
0.271074474	GNB5	G protein subunit beta 5	717.2156076	0.010037347	ENSG00000069966
0.018210029	RAB27A	RAB27A, member RAS oncogene family	667.201332	0.951565537	ENSG00000069974
-0.04395783	HDHD5	haloacid dehalogenase like hydrolase domain containing 5	496.5065498	0.880795244	ENSG00000069998
0.005546227	UFD1	ubiquitin recognition factor in ER associated degradation 1	955.3248963	0.985628307	ENSG00000070010
-0.001733297	LRP6	LDL receptor related protein 6	2131.61546	0.993911326	ENSG00000070018
-0.033857373	PHRF1	PHD and ring finger domains 1	165.0079836	0.949164627	ENSG00000070047
0.055256271	ELP1	elongator acetyltransferase complex subunit 1	1826.594275	0.726196484	ENSG00000070061
0.160584742	NUCB2	nucleobindin 2	1837.717296	0.079129668	ENSG00000070081
0.046815663	PFN2	profilin 2	3387.156386	0.754149827	ENSG00000070087
0.003596192	PTPN3	protein tyrosine phosphatase non-receptor type 3	1195.973983	0.988760145	ENSG00000070159
0.422584224	SPTB	spectrin beta, erythrocytic	103.4776975	0.14621246	ENSG00000070182
-0.140245746	DAPP1	dual adaptor of phosphotyrosine and 3-phosphoinositides 1	116.231653	0.788964577	ENSG00000070190
0.091880879	SLC44A1	solute carrier family 44 member 1	2696.150707	0.410964852	ENSG00000070214
0.012238931	TMEM260	transmembrane protein 260	568.669666	0.970855698	ENSG00000070269
0.072435763	SMG6	SMG6 nonsense mediated mRNA decay factor	495.6786497	0.78020265	ENSG00000070366
-0.057372836	EXOC5	exocyst complex component 5	2219.661298	0.718980206	ENSG00000070367
-0.193443026	CLTCL1	clathrin heavy chain like 1	280.23627	0.474177062	ENSG00000070371
1.048545265	FSTL3	follistatin like 3	2042.236641	9.89E-33	ENSG00000070404
0.055151007	DGCR2	DiGeorge syndrome critical region gene 2	1222.545636	0.773342325	ENSG00000070413
0.131113959	RNF126	ring finger protein 126	672.9291597	0.450881899	ENSG00000070423
0.070859321	MNT	MAX network transcriptional repressor	681.7345067	0.761342352	ENSG00000070444
-0.023636785	ZXDC	ZXD family zinc finger C	355.9974473	0.956601193	ENSG00000070476
0.016474565	JMJD6	jumonji domain containing 6, arginine demethylase and lysine hydroxylase	1245.499715	0.951502831	ENSG00000070495
0.094700009	POLB	DNA polymerase beta	467.0909596	0.688277807	ENSG00000070501
0.284352613	WIPI1	WD repeat domain, phosphoinositide interacting 1	845.1283372	0.007761706	ENSG00000070540
-0.049354628	GBA2	glucosylceramidase beta 2	612.7180102	0.859950271	ENSG00000070610
0.274070077	NDST1	N-deacetylase and N-sulfotransferase 1	3663.775242	2.98E-05	ENSG00000070614
0.030309535	AP3M2	adaptor related protein complex 3 subunit mu 2	507.4668207	0.926721104	ENSG00000070718
0.010454744	ST6GALNAC2	ST6 N-acetylgalactosaminide alpha-2,6-sialyltransferase 2	17.50420099	0.994173668	ENSG00000070731
0.200694744	PABPC1	poly(A) binding protein cytoplasmic 1	13686.12497	6.71E-04	ENSG00000070756
-0.214062744	TESK2	testis associated actin remodelling kinase 2	18.93023643	0.871081274	ENSG00000070759
-0.057397295	CFAP20	cilia and flagella associated protein 20	745.7589377	0.798422994	ENSG00000070761
0.15727713	CSNK2A2	casein kinase 2 alpha 2	935.677827	0.170825582	ENSG00000070770
0.165249168	PTPN21	protein tyrosine phosphatase non-receptor type 21	893.538782	0.226520657	ENSG00000070778
-0.057442141	EIF2B3	eukaryotic translation initiation factor 2B subunit gamma	458.155821	0.852957471	ENSG00000070785
0.096710015	TCOF1	treacle ribosome biogenesis factor 1	1261.042289	0.458155435	ENSG00000070814
-0.027981636	CDC42	cell division cycle 42	2263.578137	0.872610294	ENSG00000070831
0.077477172	OSBPL3	oxysterol binding protein like 3	698.3299221	0.697764539	ENSG00000070882
0.366785606	SLC12A3	solute carrier family 12 member 3	46.64670879	0.565499157	ENSG00000070915
-0.229504311	RAD18	RAD18 E3 ubiquitin protein ligase	633.3858888	0.103892169	ENSG00000070950
-0.244482589	ATP2B1	ATPase plasma membrane Ca2+ transporting 1	702.8658847	0.038780994	ENSG00000070961
0.00344662	NCK2	NCK adaptor protein 2	683.1482946	0.990604731	ENSG00000071051
-0.017504201	MAP4K4	mitogen-activated protein kinase kinase kinase kinase 4	3210.243503	0.91913713	ENSG00000071054
-0.094891873	MGAT4A	alpha-1,3-mannosyl-glycoprotein 4-beta-N-acetylglucosaminyltransferase A	94.07313872	0.883899668	ENSG00000071073
0.006692598	RPL31	ribosomal protein L31	4347.15469	0.979195786	ENSG00000071082
0.096216024	WDR1	WD repeat domain 1	7959.454694	0.218966528	ENSG00000071127
-0.053681442	SNX13	sorting nexin 13	2407.851911	0.732545061	ENSG00000071189
0.21152785	ARHGAP10	Rho GTPase activating protein 10	283.2947024	0.32223152	ENSG00000071205
0.293464639	RPS6KA2	ribosomal protein S6 kinase A2	566.5191098	0.010792086	ENSG00000071242
-0.143990216	ING3	inhibitor of growth family member 3	337.9700886	0.567826374	ENSG00000071243
-0.071734608	VASH1	vasohibin 1	563.4657463	0.756773361	ENSG00000071246
-0.39978049	LMCD1	LIM and cysteine rich domains 1	55.52347061	0.438513667	ENSG00000071282
-0.121273057	BUD23	BUD23 rRNA methyltransferase and ribosome maturation factor	1097.584347	0.385016001	ENSG00000071462
0.156389879	SEL1L	SEL1L adaptor subunit of ERAD E3 ubiquitin ligase	2996.259821	0.035678865	ENSG00000071537
-0.176197323	TRIP13	thyroid hormone receptor interactor 13	729.1777039	0.171734005	ENSG00000071539
-0.003413457	ATP6AP1	ATPase H+ transporting accessory protein 1	3350.235387	0.988071207	ENSG00000071553
-0.20434041	TCF3	transcription factor 3	1704.148016	0.011824594	ENSG00000071564
-0.014253158	TRIB2	tribbles pseudokinase 2	144.4293996	0.983337965	ENSG00000071575
0.178802485	DAZAP1	DAZ associated protein 1	2368.799704	0.01789716	ENSG00000071626
-0.049334196	MBD3	methyl-CpG binding domain protein 3	1911.299142	0.781274269	ENSG00000071655
-0.194937331	HLTF	helicase like transcription factor	2216.339978	0.019238493	ENSG00000071794
0.102827357	FAM50A	family with sequence similarity 50 member A	1717.852668	0.462081421	ENSG00000071859
0.033601688	FAM3A	FAM3 metabolism regulating signaling molecule A	612.2660425	0.906658473	ENSG00000071889
-0.121547043	CPSF1	cleavage and polyadenylation specific factor 1	1639.8799	0.352772492	ENSG00000071894
-0.383556863	CYBRD1	cytochrome b reductase 1	4917.552502	6.35E-12	ENSG00000071967
0.085533964	PDCD2	programmed cell death 2	1152.332282	0.594418028	ENSG00000071994
0.223752078	SLC6A15	solute carrier family 6 member 15	227.7535546	0.455270385	ENSG00000072041
-0.10532168	RDH11	retinol dehydrogenase 11	1354.346027	0.444871857	ENSG00000072042
-0.033626266	PRKACA	protein kinase cAMP-activated catalytic subunit alpha	2073.803816	0.841440191	ENSG00000072062
0.090832231	ADGRL1	adhesion G protein-coupled receptor L1	1092.739584	0.594195912	ENSG00000072071
0.175106482	ACTN1	actinin alpha 1	4603.953764	0.009301653	ENSG00000072110
0.127196174	ZFYVE26	zinc finger FYVE-type containing 26	703.9474821	0.499755894	ENSG00000072121
0.134711404	EPN2	epsin 2	350.9011693	0.570761261	ENSG00000072134
0.038897172	PTPN18	protein tyrosine phosphatase non-receptor type 18	229.4240852	0.938121534	ENSG00000072135
0.45101763	LIMS2	LIM zinc finger domain containing 2	57.22359242	0.322515133	ENSG00000072163
0.076558415	SPEG	striated muscle enriched protein kinase	988.6658221	0.78044162	ENSG00000072195
-0.060991933	LNX1	ligand of numb-protein X 1	80.19079279	0.937217038	ENSG00000072201
-0.212759538	ALDH3A2	aldehyde dehydrogenase 3 family member A2	1700.798309	0.005575235	ENSG00000072210
0.157034604	TFRC	transferrin receptor	2878.355397	0.031618102	ENSG00000072274
-0.654239814	SREBF1	sterol regulatory element binding transcription factor 1	1734.236222	7.51E-22	ENSG00000072310
-0.02568285	AFF4	ALF transcription elongation factor 4	3999.965107	0.900965574	ENSG00000072364
-0.142302583	UBE2D1	ubiquitin conjugating enzyme E2 D1	360.230891	0.539789084	ENSG00000072401
-0.140124287	PALS1	protein associated with LIN7 1, MAGUK p55 family member	1446.41245	0.288757488	ENSG00000072415
0.099271942	RHOBTB1	Rho related BTB domain containing 1	993.4342731	0.566375165	ENSG00000072422
-0.082338367	SMC1A	structural maintenance of chromosomes 1A	3187.017214	0.475795058	ENSG00000072501
-0.008887578	HSD17B10	hydroxysteroid 17-beta dehydrogenase 10	2019.436141	0.96977036	ENSG00000072506
-0.022861679	MARK2	microtubule affinity regulating kinase 2	439.4964763	0.948066846	ENSG00000072518
-0.132458512	HMMR	hyaluronan mediated motility receptor	469.0100915	0.560584659	ENSG00000072571
0.065910492	CHFR	checkpoint with forkhead and ring finger domains	550.6442172	0.791375323	ENSG00000072609
0.49006641	TRHDE	thyrotropin releasing hormone degrading enzyme	76.4660132	0.220327182	ENSG00000072657
0.768492527	P4HA2	prolyl 4-hydroxylase subunit alpha 2	1931.011677	8.83E-29	ENSG00000072682
-0.059703525	NFATC3	nuclear factor of activated T cells 3	449.7872073	0.836952094	ENSG00000072736
0.02878716	TRNT1	tRNA nucleotidyl transferase 1	580.2705565	0.931400219	ENSG00000072756
-0.110996419	ACADVL	acyl-CoA dehydrogenase very long chain	3925.151748	0.732272363	ENSG00000072778
0.331703751	STK10	serine/threonine kinase 10	376.4577193	0.018720983	ENSG00000072786
0.006275044	FBXW11	F-box and WD repeat domain containing 11	1855.694013	0.980842775	ENSG00000072803
0.508558428	ACAP1	ArfGAP with coiled-coil, ankyrin repeat and PH domains 1	72.45786844	0.149727015	ENSG00000072818
0.142996341	CRMP1	collapsin response mediator protein 1	348.1781648	0.53622413	ENSG00000072832
0.189712105	EVC	EvC ciliary complex subunit 1	922.5135198	0.153182272	ENSG00000072840
0.003882322	DERL2	derlin 2	681.9277663	0.989471725	ENSG00000072849
0.078108096	NDE1	nudE neurodevelopment protein 1	108.4079883	0.900965574	ENSG00000072864
-0.098577729	TMEM38A	transmembrane protein 38A	104.3728056	0.867863196	ENSG00000072954
0.045183539	AP1M1	adaptor related protein complex 1 subunit mu 1	1487.955807	0.797338086	ENSG00000072958
0.215538104	PVR	PVR cell adhesion molecule	1755.785289	0.008097353	ENSG00000073008
-0.111694361	XRCC1	X-ray repair cross complementing 1	541.1357487	0.566130342	ENSG00000073050
-0.0604694	SCARB1	scavenger receptor class B member 1	2993.744715	0.610863578	ENSG00000073060
-0.411112406	MCM2	minichromosome maintenance complex component 2	1210.280071	6.57E-07	ENSG00000073111
0.341777818	MOV10L1	Mov10 like RISC complex RNA helicase 1	30.14165928	0.68352639	ENSG00000073146
0.258736379	PANX2	pannexin 2	98.67858458	0.53622413	ENSG00000073150
-0.02138126	SELENOO	selenoprotein O	191.1609889	0.970855698	ENSG00000073169
-0.396192594	TP63	tumor protein p63	39.52697244	0.558889682	ENSG00000073282
0.028574235	ALPK1	alpha kinase 1	181.2302811	0.957368291	ENSG00000073331
-0.110043698	LLGL2	LLGL scribble cell polarity complex component 2	155.168163	0.796209241	ENSG00000073350
0.057729841	PDE8A	phosphodiesterase 8A	534.4724323	0.830507106	ENSG00000073417
0.038617838	CLCN4	chloride voltage-gated channel 4	1285.387598	0.85923063	ENSG00000073464
0.048660322	NLE1	notchless homolog 1	374.7014009	0.884176668	ENSG00000073536
-0.138096685	SDHA	succinate dehydrogenase complex flavoprotein subunit A	653.5564208	0.399206839	ENSG00000073578
0.007959103	SMARCE1	SWI/SNF related, matrix associated, actin dependent regulator of chromatin, subfamily e, member 1	575.8192618	0.982065614	ENSG00000073584
0.014599796	GSDMB	gasdermin B	179.9677781	0.981039626	ENSG00000073605
0.083944264	KDM5A	lysine demethylase 5A	1750.861411	0.566904402	ENSG00000073614
-0.428975201	ADAM11	ADAM metallopeptidase domain 11	96.26318319	0.167718231	ENSG00000073670
0.089984838	PPP2R3A	protein phosphatase 2 regulatory subunit B''alpha	564.6382584	0.677687892	ENSG00000073711
0.160502084	FERMT2	FERM domain containing kindlin 2	2609.101606	0.081063391	ENSG00000073712
0.103278698	PTGS2	prostaglandin-endoperoxide synthase 2	28.45535983	0.933647217	ENSG00000073756
0.184569131	IGF2BP2	insulin like growth factor 2 mRNA binding protein 2	518.0735102	0.216735116	ENSG00000073792
0.139032732	MAP3K13	mitogen-activated protein kinase kinase kinase 13	415.1067872	0.534445151	ENSG00000073803
-0.258302997	ST6GAL1	ST6 beta-galactoside alpha-2,6-sialyltransferase 1	958.4772128	0.029276379	ENSG00000073849
-0.034591963	FRY	FRY microtubule binding protein	973.23039	0.883899668	ENSG00000073910
0.009763788	PICALM	phosphatidylinositol binding clathrin assembly protein	2564.582099	0.961419322	ENSG00000073921
-0.031649543	NSF	N-ethylmaleimide sensitive factor, vesicle fusing ATPase	632.1747765	0.918984784	ENSG00000073969
0.238044474	GLI2	GLI family zinc finger 2	873.664194	0.071305115	ENSG00000074047
0.043613563	CLASP1	cytoplasmic linker associated protein 1	1554.515392	0.833274542	ENSG00000074054
-0.120701896	MRPS34	mitochondrial ribosomal protein S34	981.6372361	0.39080436	ENSG00000074071
0.52649123	NOTCH3	notch receptor 3	670.8272617	4.66E-08	ENSG00000074181
-0.047959495	CLNS1A	chloride nucleotide-sensitive channel 1A	968.2834809	0.833274542	ENSG00000074201
0.1843892	PPP2R2C	protein phosphatase 2 regulatory subunit Bgamma	362.4744871	0.445026765	ENSG00000074211
-0.296203903	TEAD2	TEA domain transcription factor 2	20.10072194	0.806930803	ENSG00000074219
-0.162296975	EED	embryonic ectoderm development	388.6005151	0.413753375	ENSG00000074266
0.212157712	CDHR2	cadherin related family member 2	56.7451101	0.759787508	ENSG00000074276
0.013379521	TSG101	tumor susceptibility 101	1097.106314	0.96028087	ENSG00000074319
0.067123014	NCBP3	nuclear cap binding subunit 3	1045.12213	0.726983787	ENSG00000074356
-0.034195763	ATP2A3	ATPase sarcoplasmic/endoplasmic reticulum Ca2+ transporting 3	55.95394752	0.972212368	ENSG00000074370
-0.528034809	CA12	carbonic anhydrase 12	835.0677875	2.43E-09	ENSG00000074410
0.441081051	MGLL	monoglyceride lipase	800.1707447	4.81E-06	ENSG00000074416
0.184625764	NTN4	netrin 4	643.3321282	0.248192823	ENSG00000074527
0.010485765	BCS1L	BCS1 homolog, ubiquinol-cytochrome c reductase complex chaperone	330.2363382	0.983032817	ENSG00000074582
0.048633627	NUAK1	NUAK family kinase 1	3382.049888	0.715635101	ENSG00000074590
0.10687498	DPP8	dipeptidyl peptidase 8	1784.350171	0.330578741	ENSG00000074603
0.017276174	SLC24A1	solute carrier family 24 member 1	408.0577487	0.96875793	ENSG00000074621
0.117595625	ZNF532	zinc finger protein 532	47.10311991	0.895232207	ENSG00000074657
0.25264819	LMAN1	lectin, mannose binding 1	4172.470044	8.85E-05	ENSG00000074695
-0.079690404	HACD3	3-hydroxyacyl-CoA dehydratase 3	6074.834912	0.417040915	ENSG00000074696
0.040208647	ZZEF1	zinc finger ZZ-type and EF-hand domain containing 1	1289.151256	0.862449736	ENSG00000074755
-0.003172848	ENO1	enolase 1	18980.59646	0.986303523	ENSG00000074800
0.086873517	MYDGF	myeloid derived growth factor	2519.255172	0.491693039	ENSG00000074842
-0.328937665	ANO8	anoctamin 8	762.2487025	0.001295649	ENSG00000074855
0.262749899	TUBE1	tubulin epsilon 1	420.8239256	0.069955388	ENSG00000074935
0.123096704	ARHGEF10L	Rho guanine nucleotide exchange factor 10 like	333.7949093	0.652983313	ENSG00000074964
-0.046407283	TXK	TXK tyrosine kinase	62.10708503	0.956601193	ENSG00000074966
-0.284639491	TACR2	tachykinin receptor 2	32.81306141	0.736558307	ENSG00000075073
-0.084781664	ACTR6	actin related protein 6	704.5416291	0.665516267	ENSG00000075089
-0.134054617	TIPIN	TIMELESS interacting protein	195.6920854	0.712837801	ENSG00000075131
-0.074630772	SRI	sorcin	1543.499951	0.613317427	ENSG00000075142
-0.084520572	EIF4G3	eukaryotic translation initiation factor 4 gamma 3	1887.074146	0.529099763	ENSG00000075151
-0.047416866	NUP37	nucleoporin 37	546.6705069	0.862398152	ENSG00000075188
-0.301866202	SEMA3A	semaphorin 3A	1348.122157	0.005612098	ENSG00000075213
-0.22739711	GTSE1	G2 and S-phase expressed 1	509.5313471	0.17072771	ENSG00000075218
-0.292578227	SEMA3C	semaphorin 3C	9636.028791	1.61E-06	ENSG00000075223
-0.027734078	TTC38	tetratricopeptide repeat domain 38	150.8386332	0.964801564	ENSG00000075234
-0.322313393	ACAT1	acetyl-CoA acetyltransferase 1	1508.348036	1.89E-05	ENSG00000075239
-0.060982505	GRAMD4	GRAM domain containing 4	306.5569985	0.862398152	ENSG00000075240
0.357980451	CELSR1	cadherin EGF LAG seven-pass G-type receptor 1	115.7597602	0.235698617	ENSG00000075275
-0.00370231	ZNF638	zinc finger protein 638	2711.527445	0.985628307	ENSG00000075292
0.014259219	SLC25A40	solute carrier family 25 member 40	577.6073746	0.967323016	ENSG00000075303
-0.09937199	TIMM21	translocase of inner mitochondrial membrane 21	514.8823004	0.676272338	ENSG00000075336
-0.087529624	ADD2	adducin 2	544.2946247	0.72934995	ENSG00000075340
0.018058852	RASAL2	RAS protein activator like 2	1359.904564	0.949169087	ENSG00000075391
-0.057079508	VPS9D1	VPS9 domain containing 1	224.5255657	0.902415035	ENSG00000075399
0.221790938	ZNF37A	zinc finger protein 37A	478.166826	0.177573782	ENSG00000075407
0.057689552	MARK3	microtubule affinity regulating kinase 3	1454.544524	0.728857861	ENSG00000075413
0.005546226	SLC25A3	solute carrier family 25 member 3	8728.063131	0.976247922	ENSG00000075415
0.146522972	FNDC3B	fibronectin type III domain containing 3B	3585.633908	0.065546012	ENSG00000075420
0.137877818	FOSL2	FOS like 2, AP-1 transcription factor subunit	916.5601251	0.319745396	ENSG00000075426
-0.081081542	CACNG4	calcium voltage-gated channel auxiliary subunit gamma 4	419.2611829	0.766845719	ENSG00000075461
0.022262096	FRYL	FRY like transcription coactivator	2003.652635	0.920974139	ENSG00000075539
0.044318703	TMEM131	transmembrane protein 131	1988.334491	0.836952094	ENSG00000075568
0.077991249	FSCN1	fascin actin-bundling protein 1	4847.965252	0.415559505	ENSG00000075618
0.156247452	ACTB	actin beta	75648.16833	0.015514609	ENSG00000075624
0.083559823	MOCOS	molybdenum cofactor sulfurase	88.83089402	0.906839176	ENSG00000075643
-0.108099288	PLD1	phospholipase D1	350.4139013	0.683482702	ENSG00000075651
-0.249229669	ATP12A	ATPase H+/K+ transporting non-gastric alpha2 subunit	78.64354552	0.614490324	ENSG00000075673
-0.191637224	WDR62	WD repeat domain 62	515.3110038	0.213575583	ENSG00000075702
0.177524828	DLG1	discs large MAGUK scaffold protein 1	1999.454612	0.032170506	ENSG00000075711
0.044957826	RAB7A	RAB7A, member RAS oncogene family	5550.818955	0.728776403	ENSG00000075785
0.08352043	BCAP29	B cell receptor associated protein 29	1749.042943	0.566501496	ENSG00000075790
0.160174619	SEC31B	SEC31 homolog B, COPII coat complex component	30.63284152	0.898923563	ENSG00000075826
-0.149950965	SART3	spliceosome associated factor 3, U4/U6 recycling protein	1333.320095	0.15097955	ENSG00000075856
-0.061381664	EXOSC7	exosome component 7	495.5136606	0.820231666	ENSG00000075914
0.173426928	KIFAP3	kinesin associated protein 3	638.3707944	0.214788696	ENSG00000075945
-0.05236816	MKRN2	makorin ring finger protein 2	709.1191865	0.833996393	ENSG00000075975
-0.415497193	MCM6	minichromosome maintenance complex component 6	1500.081341	2.60E-07	ENSG00000076003
0.049930807	REXO2	RNA exonuclease 2	1467.148955	0.802107326	ENSG00000076043
-0.102178413	RBM7	RNA binding motif protein 7	352.29216	0.713298371	ENSG00000076053
0.016486716	RBMS2	RNA binding motif single stranded interacting protein 2	1861.229406	0.943356073	ENSG00000076067
0.19689208	BAZ2A	bromodomain adjacent to zinc finger domain 2A	3707.587635	0.011563004	ENSG00000076108
-0.03553433	PTPN23	protein tyrosine phosphatase non-receptor type 23	562.5184363	0.905615025	ENSG00000076201
-0.067979861	MLH1	mutL homolog 1	508.0860299	0.788043264	ENSG00000076242
-0.318724861	UNG	uracil DNA glycosylase	1297.25985	5.85E-04	ENSG00000076248
-0.137741373	FMO4	flavin containing dimethylaniline monoxygenase 4	82.79956074	0.823457574	ENSG00000076258
0.18368347	KLHL20	kelch like family member 20	880.6363118	0.10687187	ENSG00000076321
0.031909705	SLC46A1	solute carrier family 46 member 1	192.5595064	0.948545683	ENSG00000076351
0.014341534	PLXNA2	plexin A2	321.8240509	0.972212368	ENSG00000076356
-0.141479568	SPAG5	sperm associated antigen 5	1578.231645	0.205624056	ENSG00000076382
0.075244291	ANKRD13A	ankyrin repeat domain 13A	1149.112014	0.671506172	ENSG00000076513
0.002442649	TPD52	tumor protein D52	1126.578668	0.991762155	ENSG00000076554
0.002442649	TPD52-MRPS28	TPD52-MRPS28 readthrough	1126.578668	0.991762155	ENSG00000076554
-0.185561694	ACACB	acetyl-CoA carboxylase beta	560.1355401	0.246193275	ENSG00000076555
-0.181643142	TRAF4	TNF receptor associated factor 4	897.2054736	0.131228812	ENSG00000076604
-0.124227961	PAG1	phosphoprotein membrane anchor with glycosphingolipid microdomains 1	994.1995185	0.585451763	ENSG00000076641
-0.06067292	GPATCH1	G-patch domain containing 1	527.8466227	0.813682971	ENSG00000076650
-0.188590295	NT5C2	5'-nucleotidase, cytosolic II	1138.593335	0.067167585	ENSG00000076685
-0.069989103	GPC4	glypican 4	750.5770342	0.73707951	ENSG00000076716
-0.137918807	MBNL3	muscleblind like splicing regulator 3	291.6982887	0.631983754	ENSG00000076770
-0.089058843	CAMSAP3	calmodulin regulated spectrin associated protein family member 3	184.3142339	0.829665083	ENSG00000076826
0.253234377	RAP1GAP	RAP1 GTPase activating protein	62.11419254	0.688307106	ENSG00000076864
-0.015674947	XAB2	XPA binding protein 2	1162.568333	0.949169087	ENSG00000076924
0.001909943	ARHGEF1	Rho guanine nucleotide exchange factor 1	1463.009599	0.994173668	ENSG00000076928
0.013070811	STXBP2	syntaxin binding protein 2	332.9864776	0.974860361	ENSG00000076944
0.036042001	MAP2K7	mitogen-activated protein kinase kinase 7	688.6958911	0.890924098	ENSG00000076984
0.146729958	DGKD	diacylglycerol kinase delta	986.0231429	0.262158521	ENSG00000077044
-0.439005871	CTTNBP2	cortactin binding protein 2	53.75903307	0.404334007	ENSG00000077063
-0.00672649	TOP2B	DNA topoisomerase II beta	2786.033652	0.977349207	ENSG00000077097
0.080949651	TM9SF3	transmembrane 9 superfamily member 3	3950.030295	0.501386089	ENSG00000077147
0.15272469	NFKB2	nuclear factor kappa B subunit 2	718.4259527	0.265927458	ENSG00000077150
-0.327488983	UBE2T	ubiquitin conjugating enzyme E2 T	744.855267	0.001176358	ENSG00000077152
-0.33495154	PPP1R12B	protein phosphatase 1 regulatory subunit 12B	325.8670364	0.028354899	ENSG00000077157
0.171017629	DNAJC10	DnaJ heat shock protein family (Hsp40) member C10	3896.602485	0.016225429	ENSG00000077232
-0.11990602	GTF3C1	general transcription factor IIIC subunit 1	3442.685329	0.347824319	ENSG00000077235
0.028359542	IL4R	interleukin 4 receptor	334.9398892	0.943784463	ENSG00000077238
0.010891687	USP33	ubiquitin specific peptidase 33	1325.916276	0.963649288	ENSG00000077254
-0.527735652	PAK3	p21 (RAC1) activated kinase 3	62.53572671	0.163609214	ENSG00000077264
-0.254834609	CAPN6	calpain 6	899.9218577	0.010667903	ENSG00000077274
-0.023358809	SNRPA	small nuclear ribonucleoprotein polypeptide A	946.1795416	0.926357407	ENSG00000077312
0.110741401	EXOSC5	exosome component 5	607.7899429	0.607738615	ENSG00000077348
0.076127528	DYNC1I2	dynein cytoplasmic 1 intermediate chain 2	2019.44351	0.56873124	ENSG00000077380
-0.237661896	LRCH4	leucine rich repeats and calponin homology domain containing 4	135.0746367	0.476101068	ENSG00000077454
-0.126223165	FAM76B	family with sequence similarity 76 member B	259.0403873	0.698545927	ENSG00000077458
-0.047034691	SIRT6	sirtuin 6	451.1723974	0.877194869	ENSG00000077463
-0.370609538	POLD3	DNA polymerase delta 3, accessory subunit	268.4211774	0.02742281	ENSG00000077514
-0.039337345	ACTN2	actinin alpha 2	30.14884736	0.974860361	ENSG00000077522
-0.002444068	CAPZB	capping actin protein of muscle Z-line subunit beta	2303.436272	0.990307618	ENSG00000077549
-0.014345185	GPR137B	G protein-coupled receptor 137B	620.1842577	0.96585526	ENSG00000077585
0.095818813	NAALAD2	N-acetylated alpha-linked acidic dipeptidase 2	45.25972934	0.9198377	ENSG00000077616
0.097150855	JADE1	jade family PHD finger 1	1256.680945	0.53639296	ENSG00000077684
0.172465973	SLC25A43	solute carrier family 25 member 43	877.3785652	0.174590965	ENSG00000077713
0.00596971	UBE2A	ubiquitin conjugating enzyme E2 A	2494.996143	0.977447189	ENSG00000077721
0.243367444	FGFR1	fibroblast growth factor receptor 1	1552.426395	0.002693341	ENSG00000077782
-0.235271963	FBLN1	fibulin 1	76.36438419	0.684433464	ENSG00000077942
-0.673617236	MAP2	microtubule associated protein 2	457.5703298	3.58E-10	ENSG00000078018
-0.084478782	PIAS2	protein inhibitor of activated STAT 2	573.1096617	0.729466368	ENSG00000078043
-0.441444343	AMPH	amphiphysin	75.24980935	0.255598438	ENSG00000078053
-0.017757638	ARAF	A-Raf proto-oncogene, serine/threonine kinase	1080.742079	0.943356073	ENSG00000078061
-0.393837888	MCCC1	methylcrotonyl-CoA carboxylase subunit 1	770.6767062	2.85E-05	ENSG00000078070
1.905140654	LAMP3	lysosomal associated membrane protein 3	68.43180274	1.10E-11	ENSG00000078081
0.065521631	FAP	fibroblast activation protein alpha	1149.827744	0.750970081	ENSG00000078098
0.441908089	NEBL	nebulette	224.0147686	0.011413257	ENSG00000078114
0.011821121	ACER3	alkaline ceramidase 3	661.9006766	0.969374258	ENSG00000078124
-0.055998996	UBE2K	ubiquitin conjugating enzyme E2 K	3584.685751	0.649315884	ENSG00000078140
0.054576741	PIK3C3	phosphatidylinositol 3-kinase catalytic subunit type 3	1111.379403	0.783150967	ENSG00000078142
-0.168581919	N4BP2	NEDD4 binding protein 2	899.357367	0.339630932	ENSG00000078177
0.130879389	TIGAR	TP53 induced glycolysis regulatory phosphatase	279.9161786	0.671138697	ENSG00000078237
0.117667618	TULP3	TUB like protein 3	899.7155365	0.414442291	ENSG00000078246
0.258313291	SYNJ2	synaptojanin 2	1272.852356	0.002752462	ENSG00000078269
0.142385316	PPP2R5C	protein phosphatase 2 regulatory subunit B'gamma	2222.066636	0.110476815	ENSG00000078304
0.100118555	GNB1	G protein subunit beta 1	5479.534774	0.188547679	ENSG00000078369
1.171596187	EDN1	endothelin 1	170.5237424	3.49E-10	ENSG00000078401
-0.080762275	MLLT10	MLLT10 histone lysine methyltransferase DOT1L cofactor	433.6865867	0.750970081	ENSG00000078403
0.073049511	ZCWPW1	zinc finger CW-type and PWWP domain containing 1	55.90575218	0.933647217	ENSG00000078487
-0.020258734	NRDC	nardilysin convertase	4197.776394	0.896838039	ENSG00000078618
-0.106138712	VDAC3	voltage dependent anion channel 3	2879.370826	0.323990509	ENSG00000078668
-0.094183967	PCM1	pericentriolar material 1	3066.000964	0.357942678	ENSG00000078674
-0.096328933	TNRC6C	trinucleotide repeat containing adaptor 6C	527.9011137	0.671506172	ENSG00000078687
-0.064731354	CBFA2T2	CBFA2/RUNX1 partner transcriptional co-repressor 2	769.628187	0.775153238	ENSG00000078699
-0.945398252	BRINP1	BMP/retinoic acid inducible neural specific 1	101.7576632	1.14E-04	ENSG00000078725
0.027286933	ITCH	itchy E3 ubiquitin protein ligase	2026.556097	0.887401239	ENSG00000078747
-0.208285846	TP53INP2	tumor protein p53 inducible nuclear protein 2	2772.953659	0.006239649	ENSG00000078804
0.03399407	SDF4	stromal cell derived factor 4	2942.062463	0.82438277	ENSG00000078808
-0.027570888	TOLLIP	toll interacting protein	825.7770646	0.920642447	ENSG00000078902
0.011341085	UBE2D4	ubiquitin conjugating enzyme E2 D4 (putative)	283.3326235	0.980842775	ENSG00000078967
-0.5693706	CLUL1	clusterin like 1	80.02869712	0.087729213	ENSG00000079101
-0.022269951	THOC1	THO complex subunit 1	422.0205574	0.951502831	ENSG00000079134
0.379072842	FKBP7	FKBP prolyl isomerase 7	311.893175	0.012597954	ENSG00000079150
0.089515657	OSBPL6	oxysterol binding protein like 6	238.3400108	0.810848377	ENSG00000079156
-0.075709146	SLC1A3	solute carrier family 1 member 3	293.9648716	0.82146281	ENSG00000079215
-0.083871608	XRCC5	X-ray repair cross complementing 5	7165.789291	0.36204751	ENSG00000079246
-0.63715232	LXN	latexin	453.7708308	3.23E-09	ENSG00000079257
-0.663167474	MKNK1	MAPK interacting serine/threonine kinase 1	1461.877424	1.68E-17	ENSG00000079277
-0.30549536	TNS1	tensin 1	319.9981445	0.101226992	ENSG00000079308
0.022827552	REXO1	RNA exonuclease 1 homolog	917.4012315	0.935948726	ENSG00000079313
0.09207331	SAR1A	secretion associated Ras related GTPase 1A	1729.586059	0.45872976	ENSG00000079332
0.100276339	CDC14A	cell division cycle 14A	76.77864703	0.89198063	ENSG00000079335
-0.208344387	RAPGEF3	Rap guanine nucleotide exchange factor 3	364.5880438	0.412590662	ENSG00000079337
-0.273501228	CEACAM1	CEA cell adhesion molecule 1	1050.672054	0.003051473	ENSG00000079385
-0.033660334	SENP1	SUMO specific peptidase 1	1139.389732	0.871893666	ENSG00000079387
-0.11232556	CIC	capicua transcriptional repressor	1527.630368	0.314008061	ENSG00000079432
-0.172784922	LIPE	lipase E, hormone sensitive type	32.16113702	0.869035048	ENSG00000079435
-0.04939244	FDFT1	farnesyl-diphosphate farnesyltransferase 1	3831.851588	0.741389177	ENSG00000079459
-0.363750376	PAFAH1B3	platelet activating factor acetylhydrolase 1b catalytic subunit 3	1013.885613	2.00E-05	ENSG00000079462
-0.282355267	OPHN1	oligophrenin 1	232.5031916	0.182243307	ENSG00000079482
-0.165391076	KIF22	kinesin family member 22	824.0181078	0.277029553	ENSG00000079616
-0.405525086	CARMIL1	capping protein regulator and myosin 1 linker 1	1483.789802	3.34E-08	ENSG00000079691
-0.045367603	PGM1	phosphoglucomutase 1	1489.343297	0.813264073	ENSG00000079739
0.140403417	DDX1	DEAD-box helicase 1	3040.654676	0.080591787	ENSG00000079785
-0.013996162	DNM2	dynamin 2	2824.155012	0.944238869	ENSG00000079805
-0.20938832	EPB41L2	erythrocyte membrane protein band 4.1 like 2	2647.868026	0.003097313	ENSG00000079819
-0.010420385	MOXD1	monooxygenase DBH like 1	121.3052905	0.987685828	ENSG00000079931
0.113693675	STX7	syntaxin 7	1639.805189	0.327671341	ENSG00000079950
-0.07795771	RABL2B	RAB, member of RAS oncogene family like 2B	83.59318688	0.911208965	ENSG00000079974
-0.07795771	RABL2A	RAB, member of RAS oncogene family like 2A	83.59318688	0.911208965	ENSG00000079974
0.102537464	KEAP1	kelch like ECH associated protein 1	2573.415867	0.271304238	ENSG00000079999
0.155976168	PTPRH	protein tyrosine phosphatase receptor type H	93.29305782	0.776861586	ENSG00000080031
0.015392572	SLC35C2	solute carrier family 35 member C2	1009.418568	0.949985005	ENSG00000080189
0.011985123	CRYBG3	crystallin beta-gamma domain containing 3	621.9789576	0.973446844	ENSG00000080200
-0.217622033	RFX3	regulatory factor X3	173.8856823	0.454360774	ENSG00000080298
-0.041230501	RIF1	replication timing regulatory factor 1	2256.012144	0.844595445	ENSG00000080345
0.15780852	RAB21	RAB21, member RAS oncogene family	2370.961894	0.120971617	ENSG00000080371
0.129097604	SLC4A4	solute carrier family 4 member 4	22.51428668	0.926448445	ENSG00000080493
0.05024128	SMARCA2	SWI/SNF related, matrix associated, actin dependent regulator of chromatin, subfamily a, member 2	2103.153739	0.750970081	ENSG00000080503
0.063705705	SESN1	sestrin 1	408.1885019	0.854431176	ENSG00000080546
0.198588759	MID2	midline 2	261.7756628	0.386101383	ENSG00000080561
0.572470816	COL5A3	collagen type V alpha 3 chain	89.22463167	0.050441874	ENSG00000080573
-0.0728886	SRCAP	Snf2 related CREBBP activator protein	119.6413417	0.912254152	ENSG00000080603
0.135152261	PUM3	pumilio RNA binding family member 3	1951.052891	0.203281876	ENSG00000080608
0.08293206	CNOT4	CCR4-NOT transcription complex subunit 4	509.5037915	0.730868644	ENSG00000080802
0.073290767	PSEN1	presenilin 1	2933.37956	0.541256496	ENSG00000080815
-0.145483862	CPOX	coproporphyrinogen oxidase	402.7224424	0.533574299	ENSG00000080819
0.039866533	CLDND1	claudin domain containing 1	1691.153689	0.819984923	ENSG00000080822
0.002626649	MOK	MOK protein kinase	102.3026009	0.997427368	ENSG00000080823
0.089695767	HSP90AA1	heat shock protein 90 alpha family class A member 1	38090.74553	0.269906261	ENSG00000080824
-0.020390162	RBL1	RB transcriptional corepressor like 1	504.6767779	0.951565537	ENSG00000080839
0.184027645	DLGAP4	DLG associated protein 4	2115.031242	0.06371758	ENSG00000080845
-0.134959623	NDC80	NDC80 kinetochore complex component	493.4062138	0.480410501	ENSG00000080986
0.119299232	AP4E1	adaptor related protein complex 4 subunit epsilon 1	824.0718353	0.552748291	ENSG00000081014
-0.098150909	RSBN1	round spermatid basic protein 1	531.2978693	0.656880644	ENSG00000081019
-0.015277684	MAGI3	membrane associated guanylate kinase, WW and PDZ domain containing 3	322.9496744	0.971487767	ENSG00000081026
0.210837435	OSTM1	osteoclastogenesis associated transmembrane protein 1	4447.315909	0.001803353	ENSG00000081087
0.056660046	PCNP	PEST proteolytic signal containing nuclear protein	2271.151943	0.732245902	ENSG00000081154
0.129029828	EXD2	exonuclease 3'-5' domain containing 2	598.3162138	0.457409876	ENSG00000081177
-0.591642341	ARG2	arginase 2	151.2724886	0.003947621	ENSG00000081181
-0.334243874	MEF2C	myocyte enhancer factor 2C	133.072361	0.294496588	ENSG00000081189
-0.044475593	UBA5	ubiquitin like modifier activating enzyme 5	3103.088134	0.782551248	ENSG00000081307
-0.411426415	STK17B	serine/threonine kinase 17b	336.7905095	0.003185718	ENSG00000081320
-0.040205208	CDC14B	cell division cycle 14B	577.4342477	0.888691443	ENSG00000081377
-0.090607026	ZNF510	zinc finger protein 510	596.7046896	0.675113171	ENSG00000081386
-0.066772978	ZNF506	zinc finger protein 506	571.117562	0.831705745	ENSG00000081665
-0.027019199	JMJD4	jumonji domain containing 4	296.1854841	0.947308348	ENSG00000081692
0.169621236	DUSP12	dual specificity phosphatase 12	537.4164666	0.313212598	ENSG00000081721
0.14484022	AACS	acetoacetyl-CoA synthetase	1001.822209	0.230624944	ENSG00000081760
-0.043435354	DELE1	DAP3 binding cell death enhancer 1	727.8587278	0.864603181	ENSG00000081791
0.008726157	CADPS2	calcium dependent secretion activator 2	497.2956116	0.983032817	ENSG00000081803
-0.028397973	PCDHGA2	protocadherin gamma subfamily A, 2	35.71343765	0.983763811	ENSG00000081853
-0.151194276	IFT25	intraflagellar transport 25	375.888336	0.474177062	ENSG00000081870
-0.442024363	PHLPP1	PH domain and leucine rich repeat protein phosphatase 1	68.77356889	0.289968605	ENSG00000081913
0.299449385	ATP8B1	ATPase phospholipid transporting 8B1	347.3535956	0.118443841	ENSG00000081923
0.02558955	SMARCD3	SWI/SNF related, matrix associated, actin dependent regulator of chromatin, subfamily d, member 3	809.2684436	0.926357407	ENSG00000082014
-0.010139183	WDR70	WD repeat domain 70	843.9375291	0.971979632	ENSG00000082068
-0.06891896	STRADB	STE20 related adaptor beta	463.8107631	0.818139181	ENSG00000082146
0.035423248	BZW1	basic leucine zipper and W2 domains 1	2931.626723	0.836952094	ENSG00000082153
-0.034031171	PGR	progesterone receptor	93.51990632	0.961875432	ENSG00000082175
0.297639075	C1QTNF3	C1q and TNF related 3	33.67890008	0.719339829	ENSG00000082196
-0.112177533	ME2	malic enzyme 2	1007.845183	0.441222765	ENSG00000082212
-0.185972785	C5orf22	chromosome 5 open reading frame 22	1075.15212	0.081063391	ENSG00000082213
-0.060878991	CCNT2	cyclin T2	821.4430263	0.766978781	ENSG00000082258
-0.812901578	FAM135A	family with sequence similarity 135 member A	2167.475617	4.29E-35	ENSG00000082269
-1.352339676	COL19A1	collagen type XIX alpha 1 chain	382.7043451	8.50E-32	ENSG00000082293
0.10385225	EPB41L3	erythrocyte membrane protein band 4.1 like 3	1348.8226	0.392628266	ENSG00000082397
-0.42830489	COBLL1	cordon-bleu WH2 repeat protein like 1	439.4229508	0.003004122	ENSG00000082438
0.286363276	DLG3	discs large MAGUK scaffold protein 3	402.6028257	0.050876968	ENSG00000082458
-0.694800958	SERTAD4	SERTA domain containing 4	727.3947407	4.40E-10	ENSG00000082497
-0.020647628	TRAF5	TNF receptor associated factor 5	829.5649871	0.945479841	ENSG00000082512
-0.123791507	MRPL22	mitochondrial ribosomal protein L22	685.5558456	0.495641573	ENSG00000082515
-0.067225471	GEMIN5	gem nuclear organelle associated protein 5	1406.487974	0.671506172	ENSG00000082516
0.067351717	NFE2L1	NFE2 like bZIP transcription factor 1	17692.08063	0.554061589	ENSG00000082641
0.138114176	GSK3B	glycogen synthase kinase 3 beta	1689.161303	0.192254806	ENSG00000082701
0.057708487	ITGB5	integrin subunit beta 5	5595.6477	0.595680068	ENSG00000082781
0.131018996	ERC1	ELKS/RAB6-interacting/CAST family member 1	2511.59744	0.233114948	ENSG00000082805
-0.072486678	XPO1	exportin 1	5266.268824	0.450881899	ENSG00000082898
0.129528089	RNF13	ring finger protein 13	567.0411324	0.458060211	ENSG00000082996
0.259305707	TRPM3	transient receptor potential cation channel subfamily M member 3	32.34615613	0.78020265	ENSG00000083067
-0.16976733	PALB2	partner and localizer of BRCA2	418.9103125	0.408031919	ENSG00000083093
-0.102013896	DOP1A	DOP1 leucine zipper like protein A	681.0882209	0.586957964	ENSG00000083097
0.030889446	LYRM2	LYR motif containing 2	1046.55018	0.892698437	ENSG00000083099
-0.164590256	BCKDHB	branched chain keto acid dehydrogenase E1 subunit beta	620.0907107	0.277971109	ENSG00000083123
0.034958845	KAT6A	lysine acetyltransferase 6A	2219.572374	0.890993061	ENSG00000083168
0.142822092	TUT7	terminal uridylyl transferase 7	1372.781969	0.174775749	ENSG00000083223
0.056022427	ULK2	unc-51 like autophagy activating kinase 2	303.8161492	0.87874691	ENSG00000083290
-0.034696727	TNPO1	transportin 1	4406.249941	0.820088678	ENSG00000083312
0.138109091	PLOD1	procollagen-lysine,2-oxoglutarate 5-dioxygenase 1	5195.005325	0.104131703	ENSG00000083444
-0.044295982	ITGAE	integrin subunit alpha E	348.3190919	0.902415035	ENSG00000083457
7.57E-04	DIS3	DIS3 homolog, exosome endoribonuclease and 3'-5' exoribonuclease	1445.153709	0.997740189	ENSG00000083520
-0.098449545	PIBF1	progesterone immunomodulatory binding factor 1	412.9451753	0.722952903	ENSG00000083535
0.023111078	TDRD3	tudor domain containing 3	734.9173011	0.933515979	ENSG00000083544
-0.166941246	NUFIP1	nuclear FMR1 interacting protein 1	104.8442644	0.73220575	ENSG00000083635
-0.011200771	PDS5B	PDS5 cohesin associated factor B	1241.78726	0.966294277	ENSG00000083642
-0.005779468	OXCT1	3-oxoacid CoA-transferase 1	1547.129823	0.985628307	ENSG00000083720
0.00574622	RRAGB	Ras related GTP binding B	602.727932	0.985628307	ENSG00000083750
0.177865655	CYLD	CYLD lysine 63 deubiquitinase	1660.285922	0.062250257	ENSG00000083799
-0.375207408	SLC27A5	solute carrier family 27 member 5	52.64973211	0.530020054	ENSG00000083807
0.184368974	ZNF324	zinc finger protein 324	129.0559617	0.63838257	ENSG00000083812
0.803146946	ZNF671	zinc finger protein 671	21.25836219	0.245012101	ENSG00000083814
0.06000824	ZNF416	zinc finger protein 416	203.4933991	0.891489649	ENSG00000083817
-0.144092077	ZNF586	zinc finger protein 586	195.2802983	0.667937756	ENSG00000083828
-0.129304749	ZNF446	zinc finger protein 446	168.9401296	0.755353956	ENSG00000083838
-0.015711776	ZNF264	zinc finger protein 264	478.2158243	0.965380659	ENSG00000083844
0.057453313	RPS5	ribosomal protein S5	6265.317101	0.681909227	ENSG00000083845
0.123941762	FAT1	FAT atypical cadherin 1	8270.133792	0.73707951	ENSG00000083857
-0.024561538	YTHDC1	YTH N6-methyladenosine RNA binding protein C1	581.7717077	0.939989371	ENSG00000083896
0.147060594	CHMP2B	charged multivesicular body protein 2B	1148.077746	0.181170652	ENSG00000083937
-0.051405741	SMAP2	small ArfGAP2	379.6487127	0.869399617	ENSG00000084070
0.087627769	PPIE	peptidylprolyl isomerase E	654.6250175	0.716770956	ENSG00000084072
0.047457705	ZMPSTE24	zinc metallopeptidase STE24	1626.105066	0.776238273	ENSG00000084073
0.007026287	STARD7	StAR related lipid transfer domain containing 7	2368.854845	0.974860361	ENSG00000084090
0.045271177	NOA1	nitric oxide associated 1	456.2521519	0.886727517	ENSG00000084092
-0.019273839	REST	RE1 silencing transcription factor	1909.042642	0.933647217	ENSG00000084093
0.112383887	SSH1	slingshot protein phosphatase 1	1145.037078	0.399772808	ENSG00000084112
-0.10701928	GSTP1	glutathione S-transferase pi 1	2702.427971	0.294647327	ENSG00000084207
0.127711925	APLP2	amyloid beta precursor like protein 2	7575.002761	0.071739704	ENSG00000084234
-0.054997938	FAM234B	family with sequence similarity 234 member B	370.8258566	0.859724174	ENSG00000084444
-0.138481842	SLCO1A2	solute carrier organic anion transporter family member 1A2	64.16861455	0.838447888	ENSG00000084453
-0.073269641	WBP11	WW domain binding protein 11	2794.338771	0.563114521	ENSG00000084463
0.008190143	EIF3I	eukaryotic translation initiation factor 3 subunit I	2743.296855	0.96996293	ENSG00000084623
0.306216712	NKAIN1	sodium/potassium transporting ATPase interacting 1	31.94302537	0.720962012	ENSG00000084628
0.379619574	COL16A1	collagen type XVI alpha 1 chain	2030.489158	1.33E-04	ENSG00000084636
-0.125042564	TXLNA	taxilin alpha	1942.86875	0.197764203	ENSG00000084652
0.057137361	NCOA1	nuclear receptor coactivator 1	1138.89085	0.781274269	ENSG00000084676
0.053455209	AGBL5	AGBL carboxypeptidase 5	662.3923671	0.822626585	ENSG00000084693
-0.488574384	EFR3B	EFR3 homolog B	198.5293065	0.009131358	ENSG00000084710
0.273947186	KIF3C	kinesin family member 3C	1138.948434	0.00265952	ENSG00000084731
0.047017098	RAB10	RAB10, member RAS oncogene family	3163.35644	0.760941456	ENSG00000084733
-0.055161228	HADHA	hydroxyacyl-CoA dehydrogenase trifunctional multienzyme complex subunit alpha	4051.838624	0.666097	ENSG00000084754
-0.01634089	MAPRE3	microtubule associated protein RP/EB family member 3	492.2201046	0.963809173	ENSG00000084764
-0.076947461	CAD	carbamoyl-phosphate synthetase 2, aspartate transcarbamylase, and dihydroorotase	2495.879352	0.677720897	ENSG00000084774
-0.003447629	CD59	CD59 molecule (CD59 blood group)	2429.6553	0.986303523	ENSG00000085063
0.022040824	CD82	CD82 molecule	1577.16576	0.919593475	ENSG00000085117
0.058892645	BCORL1	BCL6 corepressor like 1	415.7091722	0.866633284	ENSG00000085185
-0.038289812	ATRX	ATRX chromatin remodeler	2937.54513	0.831293638	ENSG00000085224
0.076062245	AK6	adenylate kinase 6	193.0318047	0.859724174	ENSG00000085231
-0.039266322	MYNN	myoneurin	355.3932692	0.9198377	ENSG00000085274
-0.635953987	MECOM	MDS1 and EVI1 complex locus	316.4453241	2.96E-05	ENSG00000085276
-0.035372966	SCAMP1	secretory carrier membrane protein 1	1394.272821	0.873451569	ENSG00000085365
0.028473715	PREP	prolyl endopeptidase	1593.725329	0.880795244	ENSG00000085377
-0.187417882	HACE1	HECT domain and ankyrin repeat containing E3 ubiquitin protein ligase 1	679.5093068	0.17228156	ENSG00000085382
-0.204357444	SEH1L	SEH1 like nucleoporin	534.4385838	0.180791498	ENSG00000085415
0.024518659	WDR47	WD repeat domain 47	492.4599691	0.942555599	ENSG00000085433
0.051717898	WDFY1	WD repeat and FYVE domain containing 1	574.8081839	0.847016487	ENSG00000085449
0.158813005	SLC25A24	solute carrier family 25 member 24	948.1134528	0.167456065	ENSG00000085491
0.257646649	MAP3K4	mitogen-activated protein kinase kinase kinase 4	920.6628582	0.009663196	ENSG00000085511
-0.253752686	ABCB1	ATP binding cassette subfamily B member 1	292.0759247	0.206260378	ENSG00000085563
0.184020269	ZNF213	zinc finger protein 213	223.8776109	0.516393264	ENSG00000085644
-0.106065032	AKR1B1	aldo-keto reductase family 1 member B	2439.039315	0.39279952	ENSG00000085662
0.027105427	CPNE3	copine 3	3371.517983	0.891579117	ENSG00000085719
-0.030117958	RRN3	RRN3 homolog, RNA polymerase I transcription factor	409.6093536	0.933647217	ENSG00000085721
0.186533213	CTTN	cortactin	1966.143348	0.024090932	ENSG00000085733
-1.390577711	WNT11	Wnt family member 11	49.08835712	3.53E-05	ENSG00000085741
0.134831938	MTIF2	mitochondrial translational initiation factor 2	876.4351804	0.306035056	ENSG00000085760
-0.231030221	DDHD2	DDHD domain containing 2	1247.73835	0.008096234	ENSG00000085788
0.060730968	EPS15	epidermal growth factor receptor pathway substrate 15	851.747122	0.768902266	ENSG00000085832
-0.494562435	ORC1	origin recognition complex subunit 1	162.3219215	0.02043189	ENSG00000085840
-0.106999304	MGST2	microsomal glutathione S-transferase 2	621.2212269	0.565021111	ENSG00000085871
-0.040952773	CHERP	calcium homeostasis endoplasmic reticulum protein	898.0333759	0.862303594	ENSG00000085872
0.054535729	ATG16L1	autophagy related 16 like 1	690.2355401	0.821892937	ENSG00000085978
-0.031974052	USP40	ubiquitin specific peptidase 40	1549.849469	0.883719661	ENSG00000085982
0.067236403	POMGNT1	protein O-linked mannose N-acetylglucosaminyltransferase 1 (beta 1,2-)	1538.58181	0.655469568	ENSG00000085998
-0.325385616	RAD54L	RAD54 like	136.1232091	0.22706828	ENSG00000085999
-0.03322097	MAST2	microtubule associated serine/threonine kinase 2	890.0019112	0.900276246	ENSG00000086015
-0.086744578	DNAJA1	DnaJ heat shock protein family (Hsp40) member A1	6323.04864	0.357337246	ENSG00000086061
0.123597175	B4GALT1	beta-1,4-galactosyltransferase 1	7724.720653	0.12929039	ENSG00000086062
0.155650365	CHMP5	charged multivesicular body protein 5	1659.934297	0.143403308	ENSG00000086065
0.056229473	NFX1	nuclear transcription factor, X-box binding 1	810.7236473	0.78644158	ENSG00000086102
-0.004382321	DIMT1	DIM1 rRNA methyltransferase and ribosome maturation factor	1073.943871	0.986810506	ENSG00000086189
0.11441729	IPO11	importin 11	502.5464459	0.578540366	ENSG00000086200
0.11441729	IPO11-LRRC70	IPO11-LRRC70 readthrough	502.5464459	0.578540366	ENSG00000086200
0.059769377	EIF2AK1	eukaryotic translation initiation factor 2 alpha kinase 1	6764.059718	0.575574968	ENSG00000086232
0.362755178	EPDR1	ependymin related 1	1004.361113	1.64E-05	ENSG00000086289
-0.022688916	SNX10	sorting nexin 10	761.7777654	0.93979397	ENSG00000086300
-0.018752655	SEPHS1	selenophosphate synthetase 1	1530.457913	0.936966641	ENSG00000086475
-0.044454893	MRPL28	mitochondrial ribosomal protein L28	1037.344695	0.833847758	ENSG00000086504
0.337621168	ITPKC	inositol-trisphosphate 3-kinase C	513.275772	0.004007946	ENSG00000086544
0.061759815	RBM22	RNA binding motif protein 22	795.8300804	0.770238876	ENSG00000086589
0.145938754	TMED2	transmembrane p24 trafficking protein 2	4418.73114	0.077363446	ENSG00000086598
-0.068377068	ERO1B	endoplasmic reticulum oxidoreductase 1 beta	821.0385846	0.732802104	ENSG00000086619
-0.080928977	ZFAND6	zinc finger AN1-type containing 6	1405.895066	0.583468907	ENSG00000086666
0.00315163	HSD17B2	hydroxysteroid 17-beta dehydrogenase 2	55.16036794	0.997524642	ENSG00000086696
-0.101656653	TXLNG	taxilin gamma	446.1788385	0.668241682	ENSG00000086712
-0.61404533	PPEF1	protein phosphatase with EF-hand domain 1	91.05780981	0.031411415	ENSG00000086717
-0.190928589	LAT2	linker for activation of T cells family member 2	99.96049205	0.68190408	ENSG00000086730
0.006651357	HUWE1	HECT, UBA and WWE domain containing E3 ubiquitin protein ligase 1	6316.618701	0.989471725	ENSG00000086758
-0.084067301	ZW10	zw10 kinetochore protein	582.2397839	0.700544017	ENSG00000086827
0.181488143	ALG9	ALG9 alpha-1,2-mannosyltransferase	131.7035576	0.642003711	ENSG00000086848
0.118975491	ACOX3	acyl-CoA oxidase 3, pristanoyl	342.5845407	0.673474835	ENSG00000087008
0.123439581	MTMR2	myotubularin related protein 2	853.6302568	0.401840739	ENSG00000087053
0.199339107	PPP1R15A	protein phosphatase 1 regulatory subunit 15A	665.4291616	0.118768437	ENSG00000087074
-0.201955587	HSD17B14	hydroxysteroid 17-beta dehydrogenase 14	333.5454935	0.312394896	ENSG00000087076
-0.033676319	TRIP6	thyroid hormone receptor interactor 6	1256.065457	0.869035048	ENSG00000087077
-0.231259003	ACHE	acetylcholinesterase (Cartwright blood group)	21.66119536	0.850480694	ENSG00000087085
0.148159093	FTL	ferritin light chain	13862.16366	0.016869324	ENSG00000087086
-0.076939772	SRRT	serrate, RNA effector molecule	1541.712044	0.655751356	ENSG00000087087
0.047817401	BAX	BCL2 associated X, apoptosis regulator	1643.823436	0.807785804	ENSG00000087088
-0.033161374	NLK	nemo like kinase	180.8676765	0.949169087	ENSG00000087095
-0.03334579	PIGS	phosphatidylinositol glycan anchor biosynthesis class S	1102.988881	0.879370374	ENSG00000087111
1.086215302	ADAMTS2	ADAM metallopeptidase with thrombospondin type 1 motif 2	369.1673155	9.67E-18	ENSG00000087116
0.092852769	ATXN7L3	ataxin 7 like 3	2142.144431	0.39279952	ENSG00000087152
-0.032818426	PGS1	phosphatidylglycerophosphate synthase 1	541.7515482	0.926448445	ENSG00000087157
-0.019923409	PSMC5	proteasome 26S subunit, ATPase 5	3054.114661	0.916826202	ENSG00000087191
-0.088446449	UIMC1	ubiquitin interaction motif containing 1	539.9747017	0.692567214	ENSG00000087206
0.081963159	MMP2	matrix metallopeptidase 2	5211.814776	0.628292923	ENSG00000087245
0.09667171	LPCAT2	lysophosphatidylcholine acyltransferase 2	233.6181445	0.793528267	ENSG00000087253
0.591114988	GNAO1	G protein subunit alpha o1	498.2846062	1.49E-08	ENSG00000087258
0.090033326	OGFOD1	2-oxoglutarate and iron dependent oxygenase domain containing 1	1446.076045	0.50620835	ENSG00000087263
0.084351199	SH3BP2	SH3 domain binding protein 2	207.1311045	0.854912635	ENSG00000087266
0.009426346	NOP14	NOP14 nucleolar protein	1260.254573	0.970855698	ENSG00000087269
-0.079224258	ADD1	adducin 1	4734.782182	0.432011016	ENSG00000087274
-0.267491233	L2HGDH	L-2-hydroxyglutarate dehydrogenase	220.0074475	0.233951891	ENSG00000087299
-0.021641161	TXNDC16	thioredoxin domain containing 16	318.1356665	0.95637052	ENSG00000087301
0.107392515	RTRAF	RNA transcription, translation and transport factor	2338.653379	0.452881602	ENSG00000087302
-0.070805539	GMCL1	germ cell-less 1, spermatogenesis associated	436.989182	0.805906094	ENSG00000087338
0.001372495	SF3B2	splicing factor 3b subunit 2	3193.207635	0.994173668	ENSG00000087365
-0.040323764	KLHL42	kelch like family member 42	1111.291807	0.838711697	ENSG00000087448
0.088368063	GNAS	GNAS complex locus	16964.50474	0.226251773	ENSG00000087460
0.021081649	DNM1L	dynamin 1 like	3015.674342	0.905662874	ENSG00000087470
0.563935941	PTHLH	parathyroid hormone like hormone	65.8049983	0.138871132	ENSG00000087494
0.048421065	ERGIC2	ERGIC and golgi 2	2469.119322	0.800993511	ENSG00000087502
0.084216366	TFAP2C	transcription factor AP-2 gamma	491.7599982	0.744750667	ENSG00000087510
-0.122497939	AURKA	aurora kinase A	1613.271814	0.301186524	ENSG00000087586
-0.295868851	PIR	pirin	509.9675944	0.039311525	ENSG00000087842
0.227035862	AAMDC	adipogenesis associated Mth938 domain containing	209.7757165	0.398197587	ENSG00000087884
-0.079710589	RFX2	regulatory factor X2	98.85845745	0.898923563	ENSG00000087903
-0.180370216	METTL2A	methyltransferase 2A, methylcytidine	451.2325741	0.306882004	ENSG00000087995
-0.082686311	ALG6	ALG6 alpha-1,3-glucosyltransferase	255.7934503	0.817017798	ENSG00000088035
-0.235334821	CNOT3	CCR4-NOT transcription complex subunit 3	258.0732809	0.277346913	ENSG00000088038
-0.023339504	PTPN4	protein tyrosine phosphatase non-receptor type 4	618.350815	0.94062753	ENSG00000088179
-0.017515834	DDX18	DEAD-box helicase 18	2357.423853	0.931726131	ENSG00000088205
-0.101094468	KHSRP	KH-type splicing regulatory protein	4945.992418	0.204321739	ENSG00000088247
0.106289925	GNA11	G protein subunit alpha 11	2287.850727	0.306727802	ENSG00000088256
0.013219489	ASAP3	ArfGAP with SH3 domain, ankyrin repeat and PH domain 3	401.2715564	0.972212368	ENSG00000088280
-0.161498274	EDEM2	ER degradation enhancing alpha-mannosidase like protein 2	1136.833363	0.17276831	ENSG00000088298
-0.161498274	MMP24-AS1-EDEM2	MMP24-AS1-EDEM2 readthrough	1136.833363	0.17276831	ENSG00000088298
-0.18679452	DNMT3B	DNA methyltransferase 3 beta	140.9168231	0.60796719	ENSG00000088305
-0.160753248	TPX2	TPX2 microtubule nucleation factor	3422.897211	0.025979847	ENSG00000088325
0.107050645	FER1L4	fer-1 like family member 4 (pseudogene)	56.35827581	0.951565537	ENSG00000088340
-0.06057103	PDRG1	p53 and DNA damage regulated 1	586.2606214	0.817017798	ENSG00000088356
-0.037768674	EPB41L1	erythrocyte membrane protein band 4.1 like 1	989.2247547	0.871081274	ENSG00000088367
0.235563824	DOCK9	dedicator of cytokinesis 9	726.7414776	0.039836479	ENSG00000088387
-0.018324696	ANKRD10	ankyrin repeat domain 10	1549.828749	0.941994531	ENSG00000088448
0.057444128	TGDS	TDP-glucose 4,6-dehydratase	336.3127619	0.88543299	ENSG00000088451
0.560296369	DOCK3	dedicator of cytokinesis 3	64.40819553	0.140340021	ENSG00000088538
-0.096223261	COQ9	coenzyme Q9	1292.714118	0.499308396	ENSG00000088682
0.70114941	TMEM40	transmembrane protein 40	57.64520385	0.050392872	ENSG00000088726
-0.064977596	KIF9	kinesin family member 9	57.53557901	0.944486197	ENSG00000088727
-0.54266934	ARHGAP28	Rho GTPase activating protein 28	307.0293664	9.66E-05	ENSG00000088756
-0.206900245	CRLS1	cardiolipin synthase 1	165.5038879	0.516517598	ENSG00000088766
0.0017642	PPP1R13B	protein phosphatase 1 regulatory subunit 13B	383.9647528	0.99689978	ENSG00000088808
0.151560232	ATRN	attractin	3041.257195	0.082892021	ENSG00000088812
0.072251175	SMOX	spermine oxidase	227.3418166	0.858631684	ENSG00000088826
-0.116536603	FKBP1A	FKBP prolyl isomerase 1A	4535.246662	0.162296744	ENSG00000088832
-0.06466888	NSFL1C	NSFL1 cofactor	1780.743852	0.681712667	ENSG00000088833
0.18577363	SLC4A11	solute carrier family 4 member 11	82.20394339	0.767605796	ENSG00000088836
0.49238586	DNAAF9	dynein axonemal assembly factor 9	271.5922345	0.002331608	ENSG00000088854
0.030588951	ZNF343	zinc finger protein 343	331.2605973	0.938654871	ENSG00000088876
0.232686526	EBF4	EBF family member 4	23.49569125	0.843075451	ENSG00000088881
0.03753271	MAVS	mitochondrial antiviral signaling protein	2396.93035	0.837290331	ENSG00000088888
0.220595758	LZTS3	leucine zipper tumor suppressor family member 3	88.30931778	0.655318386	ENSG00000088899
-0.073166908	XRN2	5'-3' exoribonuclease 2	4031.472651	0.4586758	ENSG00000088930
-0.01527447	KIZ	kizuna centrosomal protein	574.5546481	0.961829586	ENSG00000088970
-0.023876239	DYNLL1	dynein light chain LC8-type 1	5536.191034	0.895610718	ENSG00000088986
-0.356243619	TESC	tescalcin	43.49219463	0.578540366	ENSG00000088992
0.005703155	SNX5	sorting nexin 5	1377.235773	0.983763811	ENSG00000089006
0.0301049	RPL6	ribosomal protein L6	4965.220768	0.871673479	ENSG00000089009
-0.036226035	MAPKAPK5	MAPK activated protein kinase 5	644.4584821	0.894416262	ENSG00000089022
-0.004124155	P2RX7	purinergic receptor P2X 7	189.9641995	0.993853697	ENSG00000089041
0.120389304	ESF1	ESF1 nucleolar pre-rRNA processing protein homolog	1524.294297	0.251079444	ENSG00000089048
-0.131560373	RBBP9	RB binding protein 9, serine hydrolase	757.3720236	0.39700766	ENSG00000089050
0.10125476	ANAPC5	anaphase promoting complex subunit 5	2325.47429	0.416607282	ENSG00000089053
0.149557605	SLC23A2	solute carrier family 23 member 2	1201.914155	0.176331253	ENSG00000089057
0.179276661	SLC8B1	solute carrier family 8 member B1	224.680561	0.544955165	ENSG00000089060
0.099641747	TMEM230	transmembrane protein 230	2615.389647	0.391693147	ENSG00000089063
-0.177941222	DZANK1	double zinc ribbon and ankyrin repeat domains 1	79.25570995	0.760886337	ENSG00000089091
-0.129641053	KDM2B	lysine demethylase 2B	648.8452296	0.431925273	ENSG00000089094
0.290358091	TASP1	taspase 1	123.8274494	0.358027478	ENSG00000089123
-0.158624386	OAS1	2'-5'-oligoadenylate synthetase 1	236.7608341	0.594195912	ENSG00000089127
-0.013065867	GCN1	GCN1 activator of EIF2AK4	2689.80346	0.960463245	ENSG00000089154
0.116768647	RPLP0	ribosomal protein lateral stalk subunit P0	8413.862851	0.161077974	ENSG00000089157
0.192940384	PXN	paxillin	1228.473263	0.045206216	ENSG00000089159
-0.397199758	SIRT4	sirtuin 4	58.85966732	0.451915965	ENSG00000089163
-0.979285521	RPH3A	rabphilin 3A	18.59115746	0.16036639	ENSG00000089169
0.033095051	KIF16B	kinesin family member 16B	1765.624	0.867584192	ENSG00000089177
-0.040619286	TRMT6	tRNA methyltransferase 6 non-catalytic subunit	871.6054111	0.856219657	ENSG00000089195
0.24698179	CHGB	chromogranin B	172.7965393	0.379584563	ENSG00000089199
-0.246158647	PEBP1	phosphatidylethanolamine binding protein 1	3883.70007	8.03E-05	ENSG00000089220
0.146470005	TBX5	T-box transcription factor 5	40.70368527	0.871267235	ENSG00000089225
0.126776749	BRAP	BRCA1 associated protein	740.7817053	0.416607282	ENSG00000089234
0.185647755	ERP29	endoplasmic reticulum protein 29	1103.740251	0.07010074	ENSG00000089248
-0.148687892	FUS	FUS RNA binding protein	6020.61018	0.040690799	ENSG00000089280
0.062349812	IGBP1	immunoglobulin binding protein 1	960.9296395	0.747954625	ENSG00000089289
0.548834742	FXYD5	FXYD domain containing ion transport regulator 5	1367.038747	7.05E-14	ENSG00000089327
-0.048449815	ZNF302	zinc finger protein 302	777.758885	0.841440191	ENSG00000089335
-0.072855088	GRAMD1A	GRAM domain containing 1A	1658.843881	0.636921542	ENSG00000089351
-0.032076895	HEPH	hephaestin	458.8172151	0.931361817	ENSG00000089472
0.063640553	CDIP1	cell death inducing p53 target 1	81.57469993	0.933963179	ENSG00000089486
0.077905012	CMTM1	CKLF like MARVEL transmembrane domain containing 1	53.54554063	0.931726131	ENSG00000089505
-0.61208052	KCNH4	potassium voltage-gated channel subfamily H member 4	19.60773686	0.471303576	ENSG00000089558
0.081647208	GANAB	glucosidase II alpha subunit	5674.958584	0.57993691	ENSG00000089597
0.089472024	GMIP	GEM interacting protein	283.044571	0.830930865	ENSG00000089639
0.173815957	RBM41	RNA binding motif protein 41	470.0235614	0.341638578	ENSG00000089682
-0.076190587	BIRC5	baculoviral IAP repeat containing 5	2034.767486	0.591646421	ENSG00000089685
0.195738023	LAG3	lymphocyte activating 3	24.32900132	0.884116132	ENSG00000089692
0.018218081	MLF2	myeloid leukemia factor 2	5848.975552	0.913477296	ENSG00000089693
-0.085135224	DDX24	DEAD-box helicase 24	735.2167987	0.694540946	ENSG00000089737
0.144162861	ZBTB25	zinc finger and BTB domain containing 25	193.7515028	0.670644695	ENSG00000089775
0.026527979	NECAP1	NECAP endocytosis associated 1	741.1010596	0.926448445	ENSG00000089818
-0.158817573	ARHGAP4	Rho GTPase activating protein 4	164.1078769	0.68593588	ENSG00000089820
0.033385923	ANKRD24	ankyrin repeat domain 24	109.9700317	0.960144604	ENSG00000089847
-0.127272673	DHX32	DEAH-box helicase 32 (putative)	956.331591	0.330139812	ENSG00000089876
-0.00159451	RCOR1	REST corepressor 1	656.1244152	0.995339719	ENSG00000089902
0.171789009	GPATCH2L	G-patch domain containing 2 like	1748.449546	0.073801849	ENSG00000089916
-0.082483552	LTBP4	latent transforming growth factor beta binding protein 4	1999.151718	0.560038715	ENSG00000090006
0.103389055	BLVRB	biliverdin reductase B	1120.418274	0.491945518	ENSG00000090013
0.041890817	SLC9A1	solute carrier family 9 member A1	605.826368	0.882762146	ENSG00000090020
0.081585293	SPTLC1	serine palmitoyltransferase long chain base subunit 1	3500.630833	0.494470228	ENSG00000090054
0.044612105	PAPOLA	poly(A) polymerase alpha	5504.847273	0.738209862	ENSG00000090060
0.025273685	CCNK	cyclin K	238.7334264	0.958096461	ENSG00000090061
0.125331226	PCBP4	poly(rC) binding protein 4	460.5910006	0.541757772	ENSG00000090097
0.105686346	YPEL3	yippee like 3	202.9455869	0.791036098	ENSG00000090238
-0.126449811	MRPS33	mitochondrial ribosomal protein S33	708.165642	0.454150432	ENSG00000090263
0.011112235	NDUFB2	NADH:ubiquinone oxidoreductase subunit B2	1487.938314	0.966149891	ENSG00000090266
-0.005413589	NUDC	nuclear distribution C, dynein complex regulator	2004.878246	0.982065614	ENSG00000090273
-0.034997259	MAEA	macrophage erythroblast attacher, E3 ubiquitin ligase	1959.787235	0.840593272	ENSG00000090316
0.006630922	STRN4	striatin 4	1864.397678	0.980960671	ENSG00000090372
0.227230883	IRAK3	interleukin 1 receptor associated kinase 3	29.14619415	0.823956598	ENSG00000090376
0.016699574	MUL1	mitochondrial E3 ubiquitin protein ligase 1	710.8030426	0.955145079	ENSG00000090432
0.18572471	TFAP4	transcription factor AP-4	189.7528171	0.558677878	ENSG00000090447
-0.054476182	PDCD7	programmed cell death 7	655.2461993	0.830010928	ENSG00000090470
-0.074631823	SPG21	SPG21 abhydrolase domain containing, maspardin	2710.222592	0.567070166	ENSG00000090487
-0.068617363	DNAJB11	DnaJ heat shock protein family (Hsp40) member B11	1418.219585	0.664263181	ENSG00000090520
0.067770074	P3H2	prolyl 3-hydroxylase 2	3427.309661	0.681437298	ENSG00000090530
0.536524764	THPO	thrombopoietin	23.68629948	0.532351432	ENSG00000090534
0.300290333	CHRD	chordin	130.8355195	0.308044722	ENSG00000090539
0.005283069	RAB11FIP3	RAB11 family interacting protein 3	71.65504496	0.994173668	ENSG00000090565
-0.131398358	GNPTG	N-acetylglucosamine-1-phosphate transferase subunit gamma	523.9355483	0.528012171	ENSG00000090581
0.226569947	ZNF268	zinc finger protein 268	327.9856809	0.245656852	ENSG00000090612
0.164554808	GOLGA3	golgin A3	2666.558034	0.044066593	ENSG00000090615
0.074130208	PABPC4	poly(A) binding protein cytoplasmic 4	2346.428686	0.55319352	ENSG00000090621
-0.086202762	CERS4	ceramide synthase 4	464.8488597	0.756577177	ENSG00000090661
0.019497613	MCOLN1	mucolipin TRP cation channel 1	504.7879323	0.958884173	ENSG00000090674
0.068558966	USP48	ubiquitin specific peptidase 48	1122.045831	0.682456354	ENSG00000090686
0.015195962	EFNB1	ephrin B1	296.4501409	0.971083092	ENSG00000090776
-0.041300274	PDPR	pyruvate dehydrogenase phosphatase regulatory subunit	1793.082955	0.837677927	ENSG00000090857
-0.041300274	LOC124907803	pyruvate dehydrogenase phosphatase regulatory subunit, mitochondrial-like	1793.082955	0.837677927	ENSG00000090857
0.241693469	AARS1	alanyl-tRNA synthetase 1	2221.774519	0.00180169	ENSG00000090861
0.207963201	GLG1	golgi glycoprotein 1	5365.078619	0.029789335	ENSG00000090863
-0.158995345	KIF4A	kinesin family member 4A	914.8667458	0.204664851	ENSG00000090889
-0.018530467	TNRC6A	trinucleotide repeat containing adaptor 6A	2153.204782	0.933549932	ENSG00000090905
-0.087948677	PLEKHG2	pleckstrin homology and RhoGEF domain containing G2	496.7453306	0.702653598	ENSG00000090924
0.251257795	DLL3	delta like canonical Notch ligand 3	105.4423491	0.524264987	ENSG00000090932
-0.320732046	NAT14	N-acetyltransferase 14 (putative)	289.658771	0.063347312	ENSG00000090971
0.288029449	PITPNM2	phosphatidylinositol transfer protein membrane associated 2	191.599474	0.213176056	ENSG00000090975
-0.096055313	EXOC1	exocyst complex component 1	1592.691842	0.438180674	ENSG00000090989
9.94E-04	RBM27	RNA binding motif protein 27	433.1145809	0.997939292	ENSG00000091009
0.021421383	OSBPL8	oxysterol binding protein like 8	2845.03642	0.912202197	ENSG00000091039
-0.221007867	DTX2	deltex E3 ubiquitin ligase 2	85.76926425	0.703448856	ENSG00000091073
0.016570977	PUS7	pseudouridine synthase 7	786.1544882	0.954548958	ENSG00000091127
-0.717666323	NRCAM	neuronal cell adhesion molecule	232.8738115	5.99E-04	ENSG00000091129
-0.170436657	LAMB1	laminin subunit beta 1	12956.81806	0.002456353	ENSG00000091136
-0.168802948	DLD	dihydrolipoamide dehydrogenase	3197.740263	0.038576931	ENSG00000091140
-0.025461109	WDR7	WD repeat domain 7	371.1332955	0.949169087	ENSG00000091157
-0.133235283	TXNL1	thioredoxin like 1	1158.78149	0.346359178	ENSG00000091164
0.41855576	ABCC6	ATP binding cassette subfamily C member 6	61.13294892	0.40225368	ENSG00000091262
0.053021774	CMTM6	CKLF like MARVEL transmembrane domain containing 6	1264.878526	0.78044162	ENSG00000091317
-0.026057864	ITGA6	integrin subunit alpha 6	1342.894027	0.917432052	ENSG00000091409
-0.420564038	RAPGEF4	Rap guanine nucleotide exchange factor 4	67.54591576	0.300414989	ENSG00000091428
-0.199148155	MAP3K20	mitogen-activated protein kinase kinase kinase 20	6035.800332	0.009535097	ENSG00000091436
-0.104695917	FH	fumarate hydratase	1905.048867	0.398671954	ENSG00000091483
0.721050395	SEL1L3	SEL1L family member 3	1290.728212	5.70E-24	ENSG00000091490
-0.016388434	CDV3	CDV3 homolog	3175.174092	0.930912396	ENSG00000091527
-0.018405862	ALKBH5	alkB homolog 5, RNA demethylase	1397.820635	0.939017424	ENSG00000091542
0.325274526	NLRP1	NLR family pyrin domain containing 1	182.0345903	0.172064497	ENSG00000091592
0.23815718	PITPNM3	PITPNM family member 3	25.2944727	0.828406599	ENSG00000091622
0.027757347	SPAG7	sperm associated antigen 7	753.9604533	0.920647542	ENSG00000091640
-0.383828376	ORC6	origin recognition complex subunit 6	499.9224796	0.003573322	ENSG00000091651
-0.355886344	ZFHX4	zinc finger homeobox 4	1292.144068	0.504231585	ENSG00000091656
-0.548774102	SLC17A6	solute carrier family 17 member 6	150.0147601	0.012104779	ENSG00000091664
-0.132366712	ZC3HC1	zinc finger C3HC-type containing 1	492.6358721	0.483759753	ENSG00000091732
0.014250025	ESR1	estrogen receptor 1	95.96306967	0.985628307	ENSG00000091831
0.061586039	RGS17	regulator of G protein signaling 17	181.8441243	0.897144627	ENSG00000091844
0.006662653	TMEM101	transmembrane protein 101	507.0373785	0.985503247	ENSG00000091947
-0.177429415	CCDC80	coiled-coil domain containing 80	2456.304115	0.067746056	ENSG00000091986
-0.082076131	PSME1	proteasome activator subunit 1	1159.581313	0.628804413	ENSG00000092010
0.047579243	PPP2R3C	protein phosphatase 2 regulatory subunit B''gamma	252.1251818	0.911618939	ENSG00000092020
-0.039046086	HAUS4	HAUS augmin like complex subunit 4	168.4225281	0.94394078	ENSG00000092036
-0.35154871	SLC7A8	solute carrier family 7 member 8	769.9051822	0.242823195	ENSG00000092068
-0.131738122	OSGEP	O-sialoglycoprotein endopeptidase	298.9140443	0.71553783	ENSG00000092094
-0.035106976	SLC22A17	solute carrier family 22 member 17	294.2972299	0.931726131	ENSG00000092096
0.168142089	SCFD1	sec1 family domain containing 1	639.9734441	0.277029553	ENSG00000092108
-0.165709396	G2E3	G2/M-phase specific E3 ubiquitin protein ligase	568.4230172	0.346755509	ENSG00000092140
-0.044926037	HECTD1	HECT domain E3 ubiquitin protein ligase 1	3237.179064	0.799812555	ENSG00000092148
0.024019571	HNRNPC	heterogeneous nuclear ribonucleoprotein C	6213.064743	0.888691443	ENSG00000092199
-0.044320929	SUPT16H	SPT16 homolog, facilitates chromatin remodeling subunit	2992.672596	0.748816366	ENSG00000092201
0.059410578	TOX4	TOX high mobility group box family member 4	951.5442677	0.766845719	ENSG00000092203
-0.103349636	GEMIN2	gem nuclear organelle associated protein 2	130.6228354	0.837840071	ENSG00000092208
0.017536766	TINF2	TERF1 interacting nuclear factor 2	431.6519064	0.961772858	ENSG00000092330
-0.553154479	SEMA6A	semaphorin 6A	77.8301636	0.093286278	ENSG00000092421
-0.051658313	TRPM7	transient receptor potential cation channel subfamily M member 7	2315.03099	0.742619001	ENSG00000092439
0.137692817	TYRO3	TYRO3 protein tyrosine kinase	546.019158	0.461845385	ENSG00000092445
-0.468336093	WDR76	WD repeat domain 76	211.2698034	0.006016816	ENSG00000092470
0.150114234	SNAP23	synaptosome associated protein 23	1082.565363	0.194535897	ENSG00000092531
-0.02375993	TBX15	T-box transcription factor 15	89.62631117	0.974860361	ENSG00000092607
1.308719284	PHGDH	phosphoglycerate dehydrogenase	312.4676347	4.58E-26	ENSG00000092621
-0.616409283	COL9A3	collagen type IX alpha 3 chain	39.61434767	0.207909204	ENSG00000092758
0.150546996	EZR	ezrin	4785.358752	0.06523501	ENSG00000092820
0.184609932	MYL6	myosin light chain 6	12476.21178	0.019354413	ENSG00000092841
0.015341899	AGO1	argonaute RISC component 1	361.3407201	0.96924727	ENSG00000092847
-0.304821826	CLSPN	claspin	299.076042	0.081063391	ENSG00000092853
0.052661121	RFFL	ring finger and FYVE like domain containing E3 ubiquitin protein ligase	342.6077388	0.877194869	ENSG00000092871
0.273993651	UNC13D	unc-13 homolog D	37.29807547	0.747011402	ENSG00000092929
0.056948141	MFSD11	major facilitator superfamily domain containing 11	987.2942185	0.783289485	ENSG00000092931
-0.075238585	DPYSL2	dihydropyrimidinase like 2	1621.465907	0.580855526	ENSG00000092964
0.679895854	TGFB2	transforming growth factor beta 2	1605.945954	2.79E-23	ENSG00000092969
-0.112612931	GPATCH2	G-patch domain containing 2	754.7203589	0.486016618	ENSG00000092978
-0.073393445	NUP50	nucleoporin 50	868.1354533	0.722399745	ENSG00000093000
-0.153043096	CDC45	cell division cycle 45	208.0652929	0.636593478	ENSG00000093009
0.27377846	COMT	catechol-O-methyltransferase	732.2556917	0.008387974	ENSG00000093010
-0.051936274	ECHDC1	ethylmalonyl-CoA decarboxylase 1	2168.573237	0.767130066	ENSG00000093144
0.151934271	LRRFIP2	LRR binding FLII interacting protein 2	551.0962652	0.378309852	ENSG00000093167
0.114810395	SEC22C	SEC22 homolog C, vesicle trafficking protein	824.1080895	0.433644775	ENSG00000093183
0.170762465	XYLB	xylulokinase	67.48680011	0.786447139	ENSG00000093217
0.1156695	HDAC6	histone deacetylase 6	503.4618647	0.560038715	ENSG00000094631
-0.387585385	CDC6	cell division cycle 6	776.6625237	9.49E-04	ENSG00000094804
0.029397631	UPRT	uracil phosphoribosyltransferase homolog	346.5281647	0.940749999	ENSG00000094841
-0.141180716	CDC23	cell division cycle 23	1057.442396	0.257337714	ENSG00000094880
-0.051566176	AAAS	aladin WD repeat nucleoporin	1357.809849	0.789397056	ENSG00000094914
-0.307189829	CBX5	chromobox 5	4409.553423	4.17E-06	ENSG00000094916
0.058401558	SUCO	SUN domain containing ossification factor	1660.742988	0.721078346	ENSG00000094975
-0.332094017	MSH2	mutS homolog 2	1062.53189	1.23E-04	ENSG00000095002
-0.079683861	MAP3K1	mitogen-activated protein kinase kinase kinase 1	209.570047	0.837602325	ENSG00000095015
-0.003535555	DHPS	deoxyhypusine synthase	75.08444993	0.99664822	ENSG00000095059
0.099043754	HOOK2	hook microtubule tethering protein 2	337.6139909	0.736299025	ENSG00000095066
0.10671071	ARCN1	archain 1	3306.729654	0.294371723	ENSG00000095139
-0.124786886	EPB41L4B	erythrocyte membrane protein band 4.1 like 4B	159.2397347	0.75948362	ENSG00000095203
0.057138652	TMEM38B	transmembrane protein 38B	469.6128116	0.838091402	ENSG00000095209
0.06344099	PSMD5	proteasome 26S subunit, non-ATPase 5	1262.048379	0.756502804	ENSG00000095261
-0.07465804	PTGS1	prostaglandin-endoperoxide synthase 1	223.0539199	0.848698105	ENSG00000095303
0.038008186	NUP188	nucleoporin 188	2636.422524	0.816557115	ENSG00000095319
-0.041004346	CRAT	carnitine O-acetyltransferase	1796.048601	0.827896208	ENSG00000095321
0.05889805	NANS	N-acetylneuraminate synthase	1582.070653	0.726196484	ENSG00000095380
0.503493665	TBC1D2	TBC1 domain family member 2	402.3968405	4.57E-05	ENSG00000095383
0.164977496	WHRN	whirlin	1035.250595	0.213176056	ENSG00000095397
-0.005153151	CWF19L1	CWF19 like cell cycle control factor 1	355.1008174	0.989840319	ENSG00000095485
0.248776634	SEMA4G	semaphorin 4G	48.05683776	0.722923488	ENSG00000095539
0.232736633	BTAF1	B-TFIID TATA-box binding protein associated factor 1	938.3721255	0.030209719	ENSG00000095564
0.193772492	IKZF5	IKAROS family zinc finger 5	211.5032308	0.485011608	ENSG00000095574
-0.301370972	BLNK	B cell linker	64.80891157	0.56873124	ENSG00000095585
0.288655955	TLL2	tolloid like 2	132.4279299	0.40783198	ENSG00000095587
0.018359174	CYP26A1	cytochrome P450 family 26 subfamily A member 1	131.1175006	0.979826483	ENSG00000095596
-0.519908153	SORBS1	sorbin and SH3 domain containing 1	66.58919821	0.159307058	ENSG00000095637
-0.400993216	BAMBI	BMP and activin membrane bound inhibitor	2039.333147	1.00E-06	ENSG00000095739
0.082591681	IL11	interleukin 11	50.00160062	0.928213546	ENSG00000095752
0.012894797	WAC	WW domain containing adaptor with coiled-coil	2058.559792	0.949169087	ENSG00000095787
-0.05154579	CREM	cAMP responsive element modulator	250.5695962	0.898923563	ENSG00000095794
-0.150872392	NUBP2	NUBP iron-sulfur cluster assembly factor 2, cytosolic	645.1872903	0.347227061	ENSG00000095906
0.106234657	HIVEP1	HIVEP zinc finger 1	557.2225944	0.632440663	ENSG00000095951
-0.425042608	FKBP5	FKBP prolyl isomerase 5	1076.242781	1.80E-06	ENSG00000096060
-0.145562059	SRPK1	SRSF protein kinase 1	1090.522448	0.219190724	ENSG00000096063
0.027404207	BRPF3	bromodomain and PHD finger containing 3	1096.972614	0.905509993	ENSG00000096070
-0.060425632	MRPS18A	mitochondrial ribosomal protein S18A	514.4150703	0.830507106	ENSG00000096080
0.019377993	TMEM14A	transmembrane protein 14A	631.932803	0.955992976	ENSG00000096092
0.128694902	EFHC1	EF-hand domain containing 1	606.5914725	0.534445151	ENSG00000096093
0.009492525	HSP90AB1	heat shock protein 90 alpha family class B member 1	42698.41263	0.958884173	ENSG00000096384
-0.111896735	CDC5L	cell division cycle 5 like	1945.106597	0.373952896	ENSG00000096401
0.663846399	ITPR3	inositol 1,4,5-trisphosphate receptor type 3	818.998212	5.45E-10	ENSG00000096433
-0.180332816	ZNF184	zinc finger protein 184	430.1795967	0.300770195	ENSG00000096654
0.184202978	DSP	desmoplakin	8331.265348	0.021278804	ENSG00000096696
-0.139424935	SIRT1	sirtuin 1	597.5716119	0.426571345	ENSG00000096717
-0.112130004	HNRNPH3	heterogeneous nuclear ribonucleoprotein H3	2909.436859	0.202077268	ENSG00000096746
0.057067831	IFT74	intraflagellar transport 74	350.9178645	0.862398152	ENSG00000096872
0.216334304	JAK2	Janus kinase 2	521.4089931	0.166161509	ENSG00000096968
-0.264697406	ABL1	ABL proto-oncogene 1, non-receptor tyrosine kinase	5435.430566	1.52E-05	ENSG00000097007
-0.069257668	ACOT7	acyl-CoA thioesterase 7	474.8413261	0.786717136	ENSG00000097021
0.194779424	SH3GLB1	SH3 domain containing GRB2 like, endophilin B1	1875.027386	0.017856711	ENSG00000097033
-0.172164203	CDC7	cell division cycle 7	313.2405058	0.47698248	ENSG00000097046
-0.07070592	SYDE2	synapse defective Rho GTPase homolog 2	128.2648595	0.89994386	ENSG00000097096
-0.0795647	PCSK5	proprotein convertase subtilisin/kexin type 5	164.3121624	0.867986102	ENSG00000099139
-0.707772703	SCD	stearoyl-CoA desaturase	10695.51412	3.91E-36	ENSG00000099194
0.115851494	TMED1	transmembrane p24 trafficking protein 1	327.6655341	0.704723359	ENSG00000099203
-0.074759657	ABLIM1	actin binding LIM protein 1	1486.794292	0.736998457	ENSG00000099204
0.284353854	ERMP1	endoplasmic reticulum metallopeptidase 1	944.7923963	0.002007953	ENSG00000099219
0.013960495	RAB18	RAB18, member RAS oncogene family	1913.536689	0.951434955	ENSG00000099246
-0.315204659	NRP1	neuropilin 1	1464.551209	0.007390257	ENSG00000099250
0.384927522	PALMD	palmdelphin	35.28205947	0.614490324	ENSG00000099260
0.486153603	TSPAN15	tetraspanin 15	345.5283663	3.48E-04	ENSG00000099282
0.050492281	MACROH2A2	macroH2A.2 histone	345.3676249	0.880795244	ENSG00000099284
0.048833463	WASHC2A	WASH complex subunit 2A	499.6572672	0.86170116	ENSG00000099290
-0.00795421	MAST3	microtubule associated serine/threonine kinase 3	675.1302651	0.983763811	ENSG00000099308
0.076836613	MZF1	myeloid zinc finger 1	427.680977	0.836630625	ENSG00000099326
-0.068917507	OCEL1	occludin/ELL domain containing 1	129.5975059	0.903539471	ENSG00000099330
0.103742701	MYO9B	myosin IXB	2467.441541	0.295580153	ENSG00000099331
0.510093396	KCNK6	potassium two pore domain channel subfamily K member 6	126.1537269	0.050876968	ENSG00000099337
0.19025031	CATSPERG	cation channel sperm associated auxiliary subunit gamma	53.73244696	0.796081066	ENSG00000099338
0.130925861	PSMD8	proteasome 26S subunit, non-ATPase 8	4377.183139	0.1471272	ENSG00000099341
-0.122833684	FBXL19	F-box and leucine rich repeat protein 19	441.0181514	0.574128265	ENSG00000099364
0.173499405	HSD3B7	hydroxy-delta-5-steroid dehydrogenase, 3 beta- and steroid delta-isomerase 7	63.25303389	0.830507106	ENSG00000099377
-0.022156597	SETD1A	SET domain containing 1A, histone lysine methyltransferase	715.6614987	0.938108538	ENSG00000099381
-0.083886668	BCL7C	BAF chromatin remodeling complex subunit BCL7C	702.2591531	0.678306287	ENSG00000099385
0.237865218	MAGEB2	MAGE family member B2	337.30957	0.240943211	ENSG00000099399
0.064382718	EFNA2	ephrin A2	82.80895614	0.93111296	ENSG00000099617
0.015165059	CIRBP	cold inducible RNA binding protein	2246.018476	0.938796375	ENSG00000099622
-0.205056344	ATP5F1D	ATP synthase F1 subunit delta	1286.501667	0.029891662	ENSG00000099624
-0.01223369	CBARP	CACN subunit beta associated regulatory protein	53.32418538	0.989380602	ENSG00000099625
0.333076657	PRKY	protein kinase Y-linked (pseudogene)	93.29635713	0.461482906	ENSG00000099725
0.039296618	HNRNPM	heterogeneous nuclear ribonucleoprotein M	5755.824331	0.781694207	ENSG00000099783
-0.031584447	MARCHF2	membrane associated ring-CH-type finger 2	366.932119	0.932542452	ENSG00000099785
0.035119651	NDUFB7	NADH:ubiquinone oxidoreductase subunit B7	1484.647659	0.867136764	ENSG00000099795
-0.070605654	TECR	trans-2,3-enoyl-CoA reductase	1541.677541	0.675113171	ENSG00000099797
-0.022204444	TIMM13	translocase of inner mitochondrial membrane 13	2004.234491	0.926321299	ENSG00000099800
0.092425375	CDC34	cell division cycle 34, ubiqiutin conjugating enzyme	1112.624966	0.520049622	ENSG00000099804
1.059777167	MISP	mitotic spindle positioning	48.1559981	0.003311173	ENSG00000099812
0.056651939	CEP170B	centrosomal protein 170B	888.4218518	0.802107326	ENSG00000099814
-0.067686093	POLR2E	RNA polymerase II, I and III subunit E	2818.776777	0.607454327	ENSG00000099817
0.068965212	POLRMT	RNA polymerase mitochondrial	922.3513743	0.730868644	ENSG00000099821
0.476982766	HCN2	hyperpolarization activated cyclic nucleotide gated potassium and sodium channel 2	234.8393485	0.006299732	ENSG00000099822
-0.503123566	IZUMO4	IZUMO family member 4	18.04220871	0.659356566	ENSG00000099840
-0.121441905	RASSF7	Ras association domain family member 7	18.2320273	0.937229862	ENSG00000099849
0.48772518	GADD45B	growth arrest and DNA damage inducible beta	1098.556135	2.14E-08	ENSG00000099860
-0.071535183	PALM	paralemmin	906.1923761	0.695631473	ENSG00000099864
0.280481834	MADCAM1	mucosal vascular addressin cell adhesion molecule 1	17.61051751	0.829183355	ENSG00000099866
0.094259602	MKNK2	MAPK interacting serine/threonine kinase 2	1685.040396	0.432763651	ENSG00000099875
-0.087014846	ARVCF	ARVCF delta catenin family member	19.8370438	0.954327778	ENSG00000099889
-0.063895419	TRMT2A	tRNA methyltransferase 2 homolog A	325.4159827	0.866665321	ENSG00000099899
-0.041907403	RANBP1	RAN binding protein 1	1235.373819	0.837677927	ENSG00000099901
0.09493232	ZDHHC8	zinc finger DHHC-type palmitoyltransferase 8	317.5990833	0.749261774	ENSG00000099904
-0.202753311	KLHL22	kelch like family member 22	441.1864789	0.317699786	ENSG00000099910
0.270098756	MED15	mediator complex subunit 15	750.0307551	0.01290136	ENSG00000099917
0.083375333	SNAP29	synaptosome associated protein 29	512.9808829	0.753971867	ENSG00000099940
0.074845127	CRKL	CRK like proto-oncogene, adaptor protein	1155.867096	0.666150322	ENSG00000099942
-0.038152072	LZTR1	leucine zipper like transcription regulator 1	168.7554715	0.945656124	ENSG00000099949
-0.007606657	CECR2	CECR2 histone acetyl-lysine reader	65.53981408	0.992682211	ENSG00000099954
-0.078014614	SMARCB1	SWI/SNF related, matrix associated, actin dependent regulator of chromatin, subfamily b, member 1	305.7836101	0.816733084	ENSG00000099956
0.049050035	BCL2L13	BCL2 like 13	1234.769706	0.802107326	ENSG00000099968
-0.207972328	CABIN1	calcineurin binding protein 1	866.8573813	0.119220583	ENSG00000099991
0.163365185	TBC1D10A	TBC1 domain family member 10A	170.1938152	0.655469568	ENSG00000099992
-0.065970775	SF3A1	splicing factor 3a subunit 1	1245.377228	0.730161671	ENSG00000099995
0.063182029	RNF215	ring finger protein 215	305.7569692	0.870932146	ENSG00000099999
0.367827704	SEC14L2	SEC14 like lipid binding 2	317.5821082	0.019175526	ENSG00000100003
0.131059975	SPECC1L	sperm antigen with calponin homology and coiled-coil domains 1 like	461.6194796	0.510209975	ENSG00000100014
-0.093938237	PPIL2	peptidylprolyl isomerase like 2	487.4746412	0.692567214	ENSG00000100023
-0.106913408	SNRPD3	small nuclear ribonucleoprotein D3 polypeptide	469.3218228	0.657880089	ENSG00000100028
-0.006147182	PES1	pescadillo ribosomal biogenesis factor 1	1309.674588	0.98251504	ENSG00000100029
0.059879448	MAPK1	mitogen-activated protein kinase 1	1660.946756	0.688223836	ENSG00000100030
0.340442314	PRODH	proline dehydrogenase 1	17.61702655	0.814985515	ENSG00000100033
-0.008489846	PPM1F	protein phosphatase, Mg2+/Mn2+ dependent 1F	894.5019773	0.977447189	ENSG00000100034
-0.206799226	SLC35E4	solute carrier family 35 member E4	161.1297304	0.544324381	ENSG00000100036
-0.078002506	ESS2	ess-2 splicing factor homolog	258.1005256	0.8301545	ENSG00000100056
-0.440972433	MFNG	MFNG O-fucosylpeptide 3-beta-N-acetylglucosaminyltransferase	117.7463665	0.148692917	ENSG00000100060
-0.043279241	CARD10	caspase recruitment domain family member 10	1100.106023	0.837432053	ENSG00000100065
-0.340662603	SLC25A1	solute carrier family 25 member 1	1049.178497	7.12E-05	ENSG00000100075
0.338569242	GRK3	G protein-coupled receptor kinase 3	121.411566	0.258159633	ENSG00000100077
-0.822395158	PLA2G3	phospholipase A2 group III	246.7341076	7.20E-09	ENSG00000100078
-0.086414905	GGA1	golgi associated, gamma adaptin ear containing, ARF binding protein 1	502.2466411	0.729244368	ENSG00000100083
-0.060899765	HIRA	histone cell cycle regulator	186.892802	0.893353235	ENSG00000100084
0.01328255	LGALS1	galectin 1	5765.890678	0.947626586	ENSG00000100097
0.139050042	HPS4	HPS4 biogenesis of lysosomal organelles complex 3 subunit 2	566.7185913	0.485350139	ENSG00000100099
0.207487275	PIK3IP1	phosphoinositide-3-kinase interacting protein 1	169.5108245	0.51778885	ENSG00000100100
0.070297036	SRRD	SRR1 domain containing	322.9387821	0.831666697	ENSG00000100104
-0.398608889	PATZ1	POZ/BTB and AT hook containing zinc finger 1	78.15659279	0.291160551	ENSG00000100105
0.119640209	TRIOBP	TRIO and F-actin binding protein	738.9002661	0.438607602	ENSG00000100106
0.125127767	TFIP11	tuftelin interacting protein 11	585.2353432	0.491693039	ENSG00000100109
-0.010450278	GCAT	glycine C-acetyltransferase	129.8956719	0.986303523	ENSG00000100116
0.153125717	ANKRD54	ankyrin repeat domain 54	343.8179344	0.499755894	ENSG00000100124
-0.103227048	EIF3L	eukaryotic translation initiation factor 3 subunit L	1935.70868	0.427508675	ENSG00000100129
-0.032797319	SNU13	small nuclear ribonucleoprotein 13	1203.472639	0.880047061	ENSG00000100138
0.294188491	MICALL1	MICAL like 1	335.7906606	0.069645778	ENSG00000100139
0.123331705	POLR2F	RNA polymerase II, I and III subunit F	755.7736296	0.429301014	ENSG00000100142
-0.056438805	CCDC134	coiled-coil domain containing 134	29.06865239	0.967880852	ENSG00000100147
-0.085010695	DEPDC5	DEP domain containing 5, GATOR1 subcomplex subunit	93.75318019	0.894416262	ENSG00000100150
-0.130502129	PICK1	protein interacting with PRKCA 1	220.0543393	0.712932885	ENSG00000100151
-0.043738708	TTC28	tetratricopeptide repeat domain 28	675.1946312	0.880889111	ENSG00000100154
-0.169023986	CENPM	centromere protein M	164.056086	0.636611529	ENSG00000100162
-0.350673117	SEPTIN3	septin 3	220.7039201	0.070198309	ENSG00000100167
0.494791888	KDELR3	KDEL endoplasmic reticulum protein retention receptor 3	578.5777173	2.02E-06	ENSG00000100196
0.015064977	DDX17	DEAD-box helicase 17	6156.724008	0.94490444	ENSG00000100201
-0.145235767	TCF20	transcription factor 20	28.44255368	0.898923563	ENSG00000100207
-0.254166698	HSCB	HscB mitochondrial iron-sulfur cluster cochaperone	120.5167671	0.486934603	ENSG00000100209
-0.170655168	CBY1	chibby family member 1, beta catenin antagonist	234.6396003	0.532296637	ENSG00000100211
0.075896382	TOMM22	translocase of outer mitochondrial membrane 22	1113.012341	0.690290402	ENSG00000100216
0.245900269	XBP1	X-box binding protein 1	839.2693722	0.029789335	ENSG00000100219
0.072300085	RTCB	RNA 2',3'-cyclic phosphate and 5'-OH ligase	1355.725959	0.639166168	ENSG00000100220
0.024515982	JOSD1	Josephin domain containing 1	716.209635	0.931726131	ENSG00000100221
0.042098173	FBXO7	F-box protein 7	1198.917684	0.827083116	ENSG00000100225
0.085829032	GTPBP1	GTP binding protein 1	373.7976379	0.784182993	ENSG00000100226
-0.053793687	POLDIP3	DNA polymerase delta interacting protein 3	1204.394455	0.777066088	ENSG00000100227
0.715880369	TIMP3	TIMP metallopeptidase inhibitor 3	1145.084875	1.02E-04	ENSG00000100234
0.06616815	PPP6R2	protein phosphatase 6 regulatory subunit 2	642.4524841	0.811833923	ENSG00000100239
0.054974961	SBF1	SET binding factor 1	1191.648402	0.768515564	ENSG00000100241
0.324981961	SUN2	Sad1 and UNC84 domain containing 2	1817.316307	7.28E-06	ENSG00000100242
-0.092892599	CYB5R3	cytochrome b5 reductase 3	2051.56945	0.489874386	ENSG00000100243
0.234048195	DNAL4	dynein axonemal light chain 4	132.2177038	0.491945518	ENSG00000100246
-0.076961518	LMF2	lipase maturation factor 2	591.1013343	0.736562542	ENSG00000100258
-0.037909945	RHBDD3	rhomboid domain containing 3	288.4973701	0.927999567	ENSG00000100263
0.243063809	PACSIN2	protein kinase C and casein kinase substrate in neurons 2	679.8994191	0.042990282	ENSG00000100266
-0.172333313	TTLL1	TTL family tubulin polyglutamylase complex subunit L1	61.43812502	0.812427787	ENSG00000100271
-0.526770816	RASL10A	RAS like family 10 member A	26.35542325	0.502518668	ENSG00000100276
0.017403109	AP1B1	adaptor related protein complex 1 subunit beta 1	1493.890608	0.943356073	ENSG00000100280
-0.136325564	HMGXB4	HMG-box containing 4	860.6373851	0.294521713	ENSG00000100281
0.033234979	TOM1	target of myb1 membrane trafficking protein	588.5245259	0.912254152	ENSG00000100284
0.082426833	NEFH	neurofilament heavy chain	1073.140165	0.613317427	ENSG00000100285
-0.103140497	HMOX1	heme oxygenase 1	630.0966575	0.614178691	ENSG00000100292
-0.202190981	MCAT	malonyl-CoA-acyl carrier protein transacylase	183.2574891	0.498595774	ENSG00000100294
-0.053725603	THOC5	THO complex subunit 5	589.7321541	0.837432053	ENSG00000100296
-0.528319658	MCM5	minichromosome maintenance complex component 5	798.717948	8.18E-10	ENSG00000100297
-0.01062949	ARSA	arylsulfatase A	150.8440522	0.985628307	ENSG00000100299
0.110313023	TSPO	translocator protein	1224.504462	0.381570472	ENSG00000100300
0.082091691	TTLL12	tubulin tyrosine ligase like 12	810.1613624	0.64864671	ENSG00000100304
-0.17370058	CBX7	chromobox 7	102.9819346	0.737685249	ENSG00000100307
0.389830221	PDGFB	platelet derived growth factor subunit B	101.0370933	0.259838665	ENSG00000100311
-0.011656252	RPL3	ribosomal protein L3	9333.612134	0.950327579	ENSG00000100316
-0.110535036	ZMAT5	zinc finger matrin-type 5	99.20666124	0.847776115	ENSG00000100319
0.050536392	RBFOX2	RNA binding fox-1 homolog 2	516.741936	0.854912635	ENSG00000100320
0.068019396	SYNGR1	synaptogyrin 1	96.39192758	0.923110897	ENSG00000100321
0.063696494	TAB1	TGF-beta activated kinase 1 (MAP3K7) binding protein 1	283.646646	0.870319077	ENSG00000100324
0.056167943	ASCC2	activating signal cointegrator 1 complex subunit 2	1190.04391	0.757382984	ENSG00000100325
-0.090758195	MTMR3	myotubularin related protein 3	113.7884101	0.867863196	ENSG00000100330
-0.045260988	MIEF1	mitochondrial elongation factor 1	922.318239	0.837677927	ENSG00000100335
-0.092837647	APOL1	apolipoprotein L1	429.1921779	0.719658065	ENSG00000100342
-0.258202105	PNPLA3	patatin like phospholipase domain containing 3	131.2648812	0.454748103	ENSG00000100344
0.198005585	MYH9	myosin heavy chain 9	10319.7106	0.045086071	ENSG00000100345
-0.100894139	SAMM50	SAMM50 sorting and assembly machinery component	1105.824917	0.510694205	ENSG00000100347
-0.058350184	TXN2	thioredoxin 2	980.7507219	0.787663655	ENSG00000100348
-0.128016092	FOXRED2	FAD dependent oxidoreductase domain containing 2	1099.643794	0.348874508	ENSG00000100350
0.06947124	EIF3D	eukaryotic translation initiation factor 3 subunit D	2076.242022	0.649390626	ENSG00000100353
0.039745907	TNRC6B	trinucleotide repeat containing adaptor 6B	598.944401	0.902415035	ENSG00000100354
-0.201867276	SGSM3	small G protein signaling modulator 3	43.12361618	0.810278542	ENSG00000100359
-0.120191615	IFT27	intraflagellar transport 27	368.3918673	0.631983754	ENSG00000100360
0.532044925	KIAA0930	KIAA0930	1204.48714	2.67E-08	ENSG00000100364
0.075577025	SLC25A17	solute carrier family 25 member 17	560.4926713	0.744750667	ENSG00000100372
0.0515999	FAM118A	family with sequence similarity 118 member A	247.0764899	0.903295067	ENSG00000100376
-0.197487705	KCTD17	potassium channel tetramerization domain containing 17	208.2739769	0.472957693	ENSG00000100379
-0.040293654	ST13	ST13 Hsp70 interacting protein	3299.625976	0.786739937	ENSG00000100380
0.040133159	RBX1	ring-box 1	637.5159845	0.876509958	ENSG00000100387
0.09448187	EP300	E1A binding protein p300	1451.518304	0.833146946	ENSG00000100393
0.011531085	L3MBTL2	L3MBTL histone methyl-lysine binding protein 2	399.2009695	0.97629651	ENSG00000100395
-0.129130112	RANGAP1	Ran GTPase activating protein 1	1502.731406	0.252053331	ENSG00000100401
-0.041893606	ZC3H7B	zinc finger CCCH-type containing 7B	1813.992803	0.823457574	ENSG00000100403
-0.041968501	PHF5A	PHD finger protein 5A	379.7306873	0.906839176	ENSG00000100410
-0.096553549	ACO2	aconitase 2	2014.369523	0.457409876	ENSG00000100412
0.023576687	POLR3H	RNA polymerase III subunit H	666.7152777	0.937229862	ENSG00000100413
-0.038251357	TRMU	tRNA mitochondrial 2-thiouridylase	377.7263811	0.921520997	ENSG00000100416
0.096918021	PMM1	phosphomannomutase 1	256.1913312	0.772217217	ENSG00000100417
0.007222332	DESI1	desumoylating isopeptidase 1	566.1908401	0.984192231	ENSG00000100418
0.210111941	CERK	ceramide kinase	1262.57808	0.038916601	ENSG00000100422
-0.081565931	BRD1	bromodomain containing 1	659.1819793	0.712932885	ENSG00000100425
0.108667796	ZBED4	zinc finger BED-type containing 4	463.4458908	0.645809319	ENSG00000100426
-0.061483309	HDAC10	histone deacetylase 10	35.49553224	0.9806717	ENSG00000100429
-0.046217213	ABHD4	abhydrolase domain containing 4, N-acyl phospholipase B	1496.584077	0.806588453	ENSG00000100439
0.069217088	KHNYN	KH and NYN domain containing	857.9585537	0.761987506	ENSG00000100441
-0.027372534	FKBP3	FKBP prolyl isomerase 3	1700.099694	0.898923563	ENSG00000100442
-0.139502302	SDR39U1	short chain dehydrogenase/reductase family 39U member 1	81.62577239	0.837624774	ENSG00000100445
0.050104012	RBM23	RNA binding motif protein 23	954.3111712	0.810108481	ENSG00000100461
0.058688631	PRMT5	protein arginine methyltransferase 5	639.6641606	0.813682971	ENSG00000100462
0.340812829	AP4S1	adaptor related protein complex 4 subunit sigma 1	35.17895057	0.649315884	ENSG00000100478
-0.260107173	POLE2	DNA polymerase epsilon 2, accessory subunit	63.1811664	0.657880089	ENSG00000100479
0.17608197	VCPKMT	valosin containing protein lysine methyltransferase	145.5507137	0.637677795	ENSG00000100483
0.056904462	SOS2	SOS Ras/Rho guanine nucleotide exchange factor 2	744.7522467	0.795156374	ENSG00000100485
-0.287669032	CDKL1	cyclin dependent kinase like 1	210.4089323	0.215928461	ENSG00000100490
0.007253098	NIN	ninein	1396.034328	0.979296777	ENSG00000100503
0.145807338	PYGL	glycogen phosphorylase L	2996.584288	0.075726702	ENSG00000100504
0.236914874	TRIM9	tripartite motif containing 9	56.96755257	0.726196484	ENSG00000100505
-0.033151182	PSMC6	proteasome 26S subunit, ATPase 6	1563.799648	0.887401239	ENSG00000100519
0.045645684	GNPNAT1	glucosamine-phosphate N-acetyltransferase 1	722.5781856	0.84771699	ENSG00000100522
0.045142703	DDHD1	DDHD domain containing 1	657.9068418	0.854949854	ENSG00000100523
-0.043865296	CDKN3	cyclin dependent kinase inhibitor 3	362.0380037	0.900965574	ENSG00000100526
-0.004185841	CNIH1	cornichon family AMPA receptor auxiliary protein 1	2527.565019	0.985628307	ENSG00000100528
-0.0547099	CGRRF1	cell growth regulator with ring finger domain 1	207.8108249	0.906456067	ENSG00000100532
-0.018011654	ATP6V1D	ATPase H+ transporting V1 subunit D	1726.278808	0.938459125	ENSG00000100554
-0.069823539	PIGH	phosphatidylinositol glycan anchor biosynthesis class H	293.4244288	0.838447888	ENSG00000100564
-0.079831029	PSMA3	proteasome 20S subunit alpha 3	2503.713899	0.546014184	ENSG00000100567
0.03321798	VTI1B	vesicle transport through interaction with t-SNAREs 1B	1240.829704	0.875499787	ENSG00000100568
0.121748806	TIMM9	translocase of inner mitochondrial membrane 9	534.6393255	0.57780423	ENSG00000100575
0.006833669	GSTZ1	glutathione S-transferase zeta 1	627.303625	0.985249891	ENSG00000100577
-0.128724986	KIAA0586	KIAA0586	604.7005526	0.524364468	ENSG00000100578
-0.147119158	TMED8	transmembrane p24 trafficking protein family member 8	744.1921457	0.327910098	ENSG00000100580
-0.069038736	SAMD15	sterile alpha motif domain containing 15	62.35332612	0.937112703	ENSG00000100583
-0.023347268	AHSA1	activator of HSP90 ATPase activity 1	4123.637697	0.887401239	ENSG00000100591
0.061559614	DAAM1	dishevelled associated activator of morphogenesis 1	482.3071729	0.820231666	ENSG00000100592
0.68622731	ISM2	isthmin 2	40.60026519	0.138069113	ENSG00000100593
-0.061258011	SPTLC2	serine palmitoyltransferase long chain base subunit 2	1036.416625	0.779101329	ENSG00000100596
0.49023641	LGMN	legumain	1276.431855	2.29E-10	ENSG00000100600
0.050462326	ALKBH1	alkB homolog 1, histone H2A dioxygenase	307.795281	0.89239881	ENSG00000100601
0.040342351	SNW1	SNW domain containing 1	1480.494558	0.836630625	ENSG00000100603
0.202780537	ITPK1	inositol-tetrakisphosphate 1-kinase	138.4695497	0.578491775	ENSG00000100605
-0.110632846	DHRS7	dehydrogenase/reductase 7	1033.218242	0.431925273	ENSG00000100612
0.019927621	PPM1A	protein phosphatase, Mg2+/Mn2+ dependent 1A	1539.479091	0.926458911	ENSG00000100614
-0.13580832	SIX4	SIX homeobox 4	692.5132204	0.362518586	ENSG00000100625
-0.278700336	GALNT16	polypeptide N-acetylgalactosaminyltransferase 16	26.37861522	0.776238273	ENSG00000100626
-0.097558435	CEP128	centrosomal protein 128	216.4594029	0.791375323	ENSG00000100629
-0.037333516	ERH	ERH mRNA splicing and mitosis factor	2734.421897	0.809403069	ENSG00000100632
-0.088043504	HIF1A	hypoxia inducible factor 1 subunit alpha	5196.027222	0.329414979	ENSG00000100644
0.009655619	SUSD6	sushi domain containing 6	1097.816687	0.970568977	ENSG00000100647
-0.06521108	SRSF5	serine and arginine rich splicing factor 5	2425.17573	0.68352639	ENSG00000100650
0.035595291	EIF5	eukaryotic translation initiation factor 5	5016.339978	0.800993511	ENSG00000100664
-0.002956276	DICER1	dicer 1, ribonuclease III	1448.597111	0.990604731	ENSG00000100697
-0.069403283	ZFYVE21	zinc finger FYVE-type containing 21	357.3621208	0.83322442	ENSG00000100711
-0.105801872	MTHFD1	methylenetetrahydrofolate dehydrogenase, cyclohydrolase and formyltetrahydrofolate synthetase 1	2544.068863	0.285211949	ENSG00000100714
0.130900358	ZC3H14	zinc finger CCCH-type containing 14	1194.255845	0.250466654	ENSG00000100722
-0.082614528	TELO2	telomere maintenance 2	664.7339949	0.692093362	ENSG00000100726
0.068028101	PCNX1	pecanex 1	1882.234061	0.627665267	ENSG00000100731
-0.052576364	GSKIP	GSK3B interacting protein	596.9473598	0.850669153	ENSG00000100744
-0.316434566	VRK1	VRK serine/threonine kinase 1	342.9884909	0.039298313	ENSG00000100749
0.079755677	PSMC1	proteasome 26S subunit, ATPase 1	652.3313542	0.730253876	ENSG00000100764
-0.618668828	RPS6KA5	ribosomal protein S6 kinase A5	30.38024897	0.29957116	ENSG00000100784
0.002353954	PPP4R3A	protein phosphatase 4 regulatory subunit 3A	1665.862499	0.990980871	ENSG00000100796
0.061401855	C14orf93	chromosome 14 open reading frame 93	110.7333044	0.9198377	ENSG00000100802
0.001761074	PSMB5	proteasome 20S subunit beta 5	2749.075949	0.993827752	ENSG00000100804
-0.046500246	YY1	YY1 transcription factor	2661.293393	0.752045753	ENSG00000100811
0.039167626	ACIN1	apoptotic chromatin condensation inducer 1	2983.799898	0.831666697	ENSG00000100813
-0.179975289	CCNB1IP1	cyclin B1 interacting protein 1	356.47643	0.358080843	ENSG00000100814
0.028374437	TRIP11	thyroid hormone receptor interactor 11	1475.921877	0.896838039	ENSG00000100815
-0.156014273	APEX1	apurinic/apyrimidinic endodeoxyribonuclease 1	2771.544499	0.032114567	ENSG00000100823
-0.125581741	PABPN1	poly(A) binding protein nuclear 1	707.2955605	0.565499157	ENSG00000100836
0.004176263	ARHGAP5	Rho GTPase activating protein 5	939.0944074	0.988987766	ENSG00000100852
-0.065510066	CINP	cyclin dependent kinase 2 interacting protein	638.2781593	0.78044162	ENSG00000100865
0.590417615	DHRS2	dehydrogenase/reductase 2	203.7507573	0.001375407	ENSG00000100867
0.068497847	SRP54	signal recognition particle 54	1148.347361	0.732545061	ENSG00000100883
-0.055310927	CHD8	chromodomain helicase DNA binding protein 8	1273.482163	0.793357666	ENSG00000100888
0.979563952	PCK2	phosphoenolpyruvate carboxykinase 2, mitochondrial	194.7699037	6.99E-10	ENSG00000100889
0.014369406	PRORP	protein only RNase P catalytic subunit	185.7199126	0.980513383	ENSG00000100890
-0.02004653	DCAF11	DDB1 and CUL4 associated factor 11	606.5343179	0.949169087	ENSG00000100897
-0.240861067	PSMA6	proteasome 20S subunit alpha 6	322.1820177	0.216110656	ENSG00000100902
0.067585209	NFKBIA	NFKB inhibitor alpha	332.9938903	0.833847758	ENSG00000100906
-0.294258541	EMC9	ER membrane protein complex subunit 9	194.7271257	0.234889325	ENSG00000100908
-0.122576302	PSME2	proteasome activator subunit 2	876.168473	0.44062869	ENSG00000100911
-0.219683385	BRMS1L	BRMS1 like transcriptional repressor	290.8704327	0.289903186	ENSG00000100916
0.315827421	REC8	REC8 meiotic recombination protein	20.834839	0.776853961	ENSG00000100918
-2.09E-04	TM9SF1	transmembrane 9 superfamily member 1	159.8225211	0.999631564	ENSG00000100926
0.113253851	SEC23A	SEC23 homolog A, COPII coat complex component	1858.486569	0.305548284	ENSG00000100934
-0.096289069	GMPR2	guanosine monophosphate reductase 2	665.5781839	0.605934134	ENSG00000100938
-0.135551085	PNN	pinin, desmosome associated protein	2119.790136	0.298653458	ENSG00000100941
0.246243386	RABGGTA	Rab geranylgeranyltransferase subunit alpha	298.171542	0.177975405	ENSG00000100949
-0.049613798	PCIF1	phosphorylated CTD interacting factor 1	433.8172634	0.873451569	ENSG00000100982
-0.032953506	GSS	glutathione synthetase	1175.554567	0.879829785	ENSG00000100983
0.009397933	TRPC4AP	transient receptor potential cation channel subfamily C member 4 associated protein	3012.963609	0.961875432	ENSG00000100991
0.169674828	PYGB	glycogen phosphorylase B	3308.010487	0.044286801	ENSG00000100994
-0.103144921	ABHD12	abhydrolase domain containing 12, lysophospholipase	1674.463541	0.400047147	ENSG00000100997
-0.247918043	PROCR	protein C receptor	1551.480001	0.035555196	ENSG00000101000
-0.418838875	GINS1	GINS complex subunit 1	611.1349393	2.30E-04	ENSG00000101003
-0.128085957	NINL	ninein like	19.77459746	0.931726131	ENSG00000101004
0.040619241	UQCC1	ubiquinol-cytochrome c reductase complex assembly factor 1	1610.947353	0.822343839	ENSG00000101019
-0.020044557	ZMYND8	zinc finger MYND-type containing 8	2654.342404	0.929455713	ENSG00000101040
-0.072196412	IFT52	intraflagellar transport 52	558.9872125	0.776853961	ENSG00000101052
-0.084346854	MYBL2	MYB proto-oncogene like 2	1953.34752	0.497795683	ENSG00000101057
2.107224579	R3HDML	R3H domain containing like	27.04827771	7.59E-06	ENSG00000101074
-0.036963316	NDRG3	NDRG family member 3	942.0178226	0.871549662	ENSG00000101079
-0.041380241	RAB5IF	RAB5 interacting factor	1156.335611	0.863155472	ENSG00000101084
5.77E-04	NFATC2	nuclear factor of activated T cells 2	192.3826919	0.999008129	ENSG00000101096
-0.495561236	RIMS4	regulating synaptic membrane exocytosis 4	611.729229	7.44E-07	ENSG00000101098
0.402038366	PABPC1L	poly(A) binding protein cytoplasmic 1 like	244.8899152	0.474084208	ENSG00000101104
-0.018226696	STK4	serine/threonine kinase 4	915.1082113	0.944238869	ENSG00000101109
-0.551212744	SALL4	spalt like transcription factor 4	21.96668351	0.53352753	ENSG00000101115
-0.036179624	ADNP	activity dependent neuroprotector homeobox	3631.126615	0.800300539	ENSG00000101126
0.165049086	PFDN4	prefoldin subunit 4	1258.863096	0.178698998	ENSG00000101132
-0.762389195	DOK5	docking protein 5	112.0000442	5.89E-04	ENSG00000101134
-0.14019857	CSTF1	cleavage stimulation factor subunit 1	961.3879056	0.296644894	ENSG00000101138
0.050389864	BMP7	bone morphogenetic protein 7	68.18750707	0.949985005	ENSG00000101144
-0.157113042	RAE1	ribonucleic acid export 1	1265.994112	0.160393478	ENSG00000101146
0.274704813	TPD52L2	TPD52 like 2	2546.318401	4.50E-05	ENSG00000101150
-0.049903098	DNAJC5	DnaJ heat shock protein family (Hsp40) member C5	1944.277928	0.754917507	ENSG00000101152
-0.126197228	NELFCD	negative elongation factor complex member C/D	1908.076215	0.318032028	ENSG00000101158
-0.009337433	PRPF6	pre-mRNA processing factor 6	1675.63679	0.96875793	ENSG00000101161
-0.003643536	PRELID3B	PRELI domain containing 3B	2935.748531	0.986087532	ENSG00000101166
0.040707155	MTG2	mitochondrial ribosome associated GTPase 2	449.755903	0.906456067	ENSG00000101181
-0.009265514	PSMA7	proteasome 20S subunit alpha 7	5045.801475	0.96200767	ENSG00000101182
-0.994379976	SLCO4A1	solute carrier organic anion transporter family member 4A1	146.4032519	1.22E-07	ENSG00000101187
0.175525768	NTSR1	neurotensin receptor 1	22.71040744	0.889736334	ENSG00000101188
-0.065196127	MRGBP	MRG domain binding protein	826.8912851	0.763988971	ENSG00000101189
-0.007120333	TCFL5	transcription factor like 5	471.3355832	0.985503247	ENSG00000101190
0.053558059	DIDO1	death inducer-obliterator 1	2432.065511	0.776861586	ENSG00000101191
-0.087325454	GID8	GID complex subunit 8 homolog	1288.42391	0.542075974	ENSG00000101193
0.379080705	ARFGAP1	ADP ribosylation factor GTPase activating protein 1	1321.844567	5.85E-04	ENSG00000101199
0.405353734	COL20A1	collagen type XX alpha 1 chain	54.86158472	0.526095351	ENSG00000101203
0.350412828	EEF1A2	eukaryotic translation elongation factor 1 alpha 2	2599.639678	2.22E-08	ENSG00000101210
0.443837761	PTK6	protein tyrosine kinase 6	44.31587236	0.417648579	ENSG00000101213
-0.026323025	GMEB2	glucocorticoid modulatory element binding protein 2	459.5459784	0.937926571	ENSG00000101216
-5.66E-04	ADISSP	adipose secreted signaling protein	507.4360005	0.998384453	ENSG00000101220
0.03759414	CDC25B	cell division cycle 25B	3054.180106	0.802283533	ENSG00000101224
-0.300584396	RNF24	ring finger protein 24	562.5408491	0.017856711	ENSG00000101236
0.030409257	ARFRP1	ADP ribosylation factor related protein 1	494.8465224	0.929831615	ENSG00000101246
-0.06502961	NDUFAF5	NADH:ubiquinone oxidoreductase complex assembly factor 5	575.3792247	0.791375323	ENSG00000101247
1.078037493	TRIB3	tribbles pseudokinase 3	122.8713352	1.05E-07	ENSG00000101255
-0.26069606	RASSF2	Ras association domain family member 2	129.3972345	0.443417743	ENSG00000101265
0.04616123	CSNK2A1	casein kinase 2 alpha 1	3569.19613	0.729271703	ENSG00000101266
-0.247685282	SLC52A3	solute carrier family 52 member 3	77.84999769	0.631983754	ENSG00000101276
-0.193373104	RSPO4	R-spondin 4	131.3923808	0.649424825	ENSG00000101282
-0.0273461	CDS2	CDP-diacylglycerol synthase 2	889.3732933	0.916192902	ENSG00000101290
0.07587103	HM13	histocompatibility minor 13	3737.956729	0.566130342	ENSG00000101294
0.111796931	SNPH	syntaphilin	123.7036481	0.834646572	ENSG00000101298
0.0278606	SEC23B	SEC23 homolog B, COPII coat complex component	1955.052926	0.888449541	ENSG00000101310
0.042136523	FERMT1	FERM domain containing kindlin 1	576.7900021	0.883899668	ENSG00000101311
0.16256233	PLCB4	phospholipase C beta 4	332.4049383	0.539921205	ENSG00000101333
0.42020748	MYL9	myosin light chain 9	3263.735456	2.11E-11	ENSG00000101335
[truncated: 11,854 more rows]
